# Supplementary material for: Multiclassifier combinatorial proteomics of organelle shadows at the example of mitochondria in chromatin data
Source: Proteomics. 2016 Jan 25;16(3):393–401. doi: 10.1002/pmic.201500267 (PMC4862026; doi:10.1002/pmic.201500267)
Supplement: Supplementary file 1 — Supplementary Material [file PMIC-16-393-s001.zip]

Archive with 5 entries (5 files):
- pmic12175-sup-0001-Supporting_Informati.jpg
- pmic12175-sup-0002-Supporting_Informati.jpg
- pmic12175-sup-0003-Supporting_Informati.csv
- pmic12175-sup-0004-Supporting_Informati.csv
- pmic12175-sup-0005-Supporting_Informati.csv
