# Supplementary material for: Multiclassifier combinatorial proteomics of organelle shadows at the example of mitochondria in chromatin data
Source: Proteomics. 2016 Jan 25;16(3):393–401. doi: 10.1002/pmic.201500267 (PMC4862026; doi:10.1002/pmic.201500267)
Supplement: Supplementary file 1 — Supplementary Material [file PMIC-16-393-s001.zip › pmic12175-sup-0003-Supporting_Informati.csv]

Majority.protein.IDs	Gene.names	Log2.SILAC.ratio.H.L.exp.3	Log2.SILAC.ratio.H.L.exp.4	Log2.SILAC.ratio.H.L.exp.5	Log2.SILAC.ratio.H.L.exp.6	Log2.SILAC.ratio.H.L.exp.7	Log2.SILAC.ratio.H.L.exp.18	Log2.SILAC.ratio.H.L.exp.19	Log2.SILAC.ratio.H.L.exp.20	Log2.SILAC.ratio.H.L.exp.21	Log2.SILAC.ratio.H.L.exp.22	Log2.SILAC.ratio.H.L.exp.23	Log2.SILAC.ratio.H.L.exp.24	Log2.SILAC.ratio.M.L.exp.25	Log2.SILAC.ratio.H.L.exp.25	Log2.SILAC.ratio.H.M.exp.25	Log2.SILAC.ratio.M.L.exp.26	Log2.SILAC.ratio.H.L.exp.26	Log2.SILAC.ratio.H.M.exp.26	Log2.SILAC.ratio.M.L.exp.27	Log2.SILAC.ratio.H.L.exp.27	Log2.SILAC.ratio.H.M.exp.27	Log2.SILAC.ratio.M.L.exp.28	Log2.SILAC.ratio.H.L.exp.28	Log2.SILAC.ratio.H.M.exp.28	Log2.SILAC.ratio.M.L.exp.29	Log2.SILAC.ratio.H.L.exp.29	Log2.SILAC.ratio.H.M.exp.29	Log2.SILAC.ratio.M.L.exp.30	Log2.SILAC.ratio.H.L.exp.30	Log2.SILAC.ratio.H.M.exp.30	Log2.SILAC.ratio.M.L.exp.31	Log2.SILAC.ratio.H.L.exp.31	Log2.SILAC.ratio.H.M.exp.31	Log2.SILAC.ratio.M.L.exp.32	Log2.SILAC.ratio.H.L.exp.32	Log2.SILAC.ratio.H.M.exp.32	Log2.SILAC.ratio.M.L.exp.33	Log2.SILAC.ratio.H.L.exp.33	Log2.SILAC.ratio.H.M.exp.33	Log2.SILAC.ratio.M.L.exp.34	Log2.SILAC.ratio.H.L.exp.34	Log2.SILAC.ratio.H.M.exp.34	Log2.SILAC.ratio.M.L.exp.35	Log2.SILAC.ratio.H.L.exp.35	Log2.SILAC.ratio.H.M.exp.35	Total.protein.intensity
O15143	ARPC1B	0.23388806	-0.097841502	0.537643962	-0.961310983	-0.435592563	3.560959458	-1.451228019	1.337711092	0.56627937	0.309991039	0.348459062	0.758473749	0.387252239	0.130799111	-0.279266249	-0.859221344	0.731617723	1.454439135	0.553753689	-0.136648259	-0.653037439	-0.505615113	0.455754622	0.95836015	1.268793675	-0.044181338	-1.395587026	0.413702389	-0.30671601	-0.724468431	-0.587272661	0.464981862	1.051928885	0.813853004	-0.319135578	-1.114128928	-2.63003665	-0.78356376	1.952557223	-1.018556473	0.716947009	1.735565501	-1.071815415	0.271664711	1.346417994	3561565900
O15144	ARPC2	0.003314389	-0.64961591	NA	NA	-0.497791623	NA	-1.51642926	1.441377239	0.556306784	NA	NA	NA	0.191562651	-0.12191033	-0.127257903	-0.524292505	1.132050336	1.676673617	0.432745659	-0.319783681	-0.818350379	-0.567275718	0.341530387	0.940354712	1.304102123	-0.438307279	-1.966122456	0.434134458	-0.34192108	-0.695302062	-0.58115161	0.442226945	1.067845195	0.969528122	-0.062911775	-1.035993287	NA	NA	NA	NA	NA	NA	NA	NA	NA	988596200
P78406	RAE1	-0.549873543	-0.81649443	0.033088169	-0.946916475	-0.31609698	0.582556003	-0.911532714	1.236645681	0.585731733	-0.314894098	0.13920752	0.995882449	0.536948088	-1.072846887	-1.57067863	-1.784085374	0.753347806	2.482047998	0.573665363	0.122738972	-0.459456866	-0.393955812	0.584481522	0.920521979	0.952408122	0.138290234	-0.728406995	0.531768207	0.040401515	-0.518763067	-0.401158422	0.680414382	1.046910083	0.528971317	-0.319207575	-0.810029993	-2.271600541	0.561888195	2.849318771	-1.229382353	1.399663304	2.629030155	-0.976333015	0.33468268	1.165236648	7693300000
O00151	PDLIM1	0.157173094	-0.211464621	NA	NA	-0.286673703	1.717034778	-1.15290105	1.07819992	0.755571284	-0.473590592	0.547054922	0.756254743	0.667392601	-0.278548591	-0.970893473	-1.19251318	0.124460486	1.772054552	0.511670438	0.20739313	-0.275856179	-0.03842112	0.515106871	0.591200673	NA	NA	NA	NA	NA	NA	-0.084486748	0.416407409	0.522557993	NA	NA	NA	-2.010366854	0.667574266	2.67795919	NA	NA	NA	-0.817282281	0.064055064	0.998195503	3442615400
O95433	AHSA1	-0.190783142	-0.469869313	0.678793072	-0.696260159	-0.218547957	0.760093174	-0.981365826	1.227309804	0.761029907	-0.462216904	0.246712101	0.718964336	0.675093274	-0.115316125	-0.749863059	-0.69611991	0.787933894	1.467018572	0.560421495	-0.015228388	-0.600030517	-0.378119264	0.491699201	0.853197255	1.355862006	0.035060797	-1.348831175	0.63505783	-0.074668932	-0.691895461	-0.412366179	0.442014566	0.806612774	0.733788169	-0.274581659	-0.981793143	-2.070845292	0.21673422	2.287590496	0.014640947	1.646715661	1.505535292	-0.738216472	-0.156787943	0.750949452	7058495200
P51114;P51114-2;P51114-3	FXR1	-0.945832233	-0.955284152	NA	-0.772185005	-0.228351018	3.115898867	-0.860923485	0.744074962	0.367706537	-0.470908705	-0.316043098	0.360757558	0.42050935	-0.323895107	-0.739926155	-0.704065435	0.325616675	0.976583598	0.557385581	0.165686877	-0.385714194	-0.165434396	0.620023298	0.948825083	NA	NA	NA	-0.124235661	-0.722824579	-0.568665876	-0.491368522	0.606821212	0.959473426	0.422555956	-0.645367302	-0.914167476	-2.573466862	-1.127620368	1.438718677	NA	NA	NA	NA	NA	NA	1939284600
P55039	DRG2	NA	-0.445224531	0.242572021	-0.773121596	NA	2.182851176	-0.847180572	1.240497517	0.691176797	-0.646925179	NA	0.77070221	0.550802184	0.122076304	-0.373065642	-0.370358949	0.646623508	0.857025515	0.550900665	0.688404188	0.137503524	-0.533137996	0.372172052	0.956577119	NA	NA	NA	0.508834274	-0.179040917	-0.699044585	-0.456444727	0.322966462	0.826355268	0.72334012	-0.237591649	-1.042427084	NA	NA	NA	NA	NA	NA	NA	NA	NA	519342900
P80723;P80723-2	BASP1	NA	NA	NA	NA	NA	NA	NA	1.662296662	NA	-0.64140119	NA	NA	0.149519521	-0.639287383	-0.743834723	-1.088684239	1.019986512	2.141530886	NA	NA	NA	NA	NA	NA	NA	NA	NA	NA	NA	NA	NA	NA	NA	NA	NA	NA	-2.304291192	-1.60235035	0.70194821	NA	NA	NA	NA	NA	NA	164246500
P98179	RBM3	0.051302489	-0.66806553	0.27464931	-1.208594316	-0.558856518	-1.076767132	-1.587142617	1.398678716	0.608903843	-0.489544378	0.510759422	1.115432826	0.115832299	-2.058412871	-2.108985291	-2.874401794	0.573762296	3.53081987	0.081748651	0.537345771	0.44794941	-0.227083991	0.754288927	0.812292845	0.844867676	-0.440263476	-1.334607229	0.022048165	0.780730036	0.292428393	-0.040407875	0.740625394	0.720978845	0.512378608	-0.214491296	-0.803267072	-2.757306042	0.45817199	3.215554355	NA	NA	NA	-0.786472295	0.715102636	1.497229129	3253556900
Q5GLZ8;Q5GLZ8-2;Q5GLZ8-3;Q5GLZ8-6	HERC4	NA	NA	0.317072478	-0.930847798	-0.264339192	0.532765783	-0.76410142	1.271067049	0.749834574	-0.346554704	NA	1.01678155	0.287590496	-0.410102315	-0.759771166	-1.097270361	0.898711418	1.963067153	0.422017657	-0.252071288	-0.708325723	-0.318901612	0.482848283	0.738119289	NA	NA	NA	0.543792806	-0.286779297	-0.817638226	-0.429187367	0.361319202	0.811471031	0.566474224	-0.262105609	-0.871759398	NA	NA	NA	NA	NA	NA	NA	NA	NA	868224800
Q5JTV8;Q5JTV8-2	TOR1AIP1	-0.480075709	-0.527803396	-0.431072875	-0.797488244	-0.313817741	0.631709645	-0.449256908	0.662023157	0.510658162	-0.511690664	0.126708602	0.263995882	0.481918878	-2.36000848	-2.708019316	-3.002425766	-2.89e-05	3.015176396	0.674370254	1.715454127	0.924327962	-0.058893689	0.659924558	0.777198757	1.203952854	-0.247131546	-1.52387758	0.342099565	0.069289713	-0.26269397	-0.30569923	0.678612814	1.144437998	0.117695043	-0.271739872	-0.664242363	-2.216384103	1.835115615	4.051024003	-0.613586332	1.488926268	2.054917919	-0.524271756	-0.086752489	0.449640605	11027614900
Q7Z478	DHX29	NA	0.176833371	0.319155458	-0.579943449	-0.299009943	0.516015147	-0.903414285	1.222866372	0.540523296	NA	0.171591153	NA	0.140516919	-0.348739313	-0.532490959	-0.52930176	0.780226097	1.324522612	0.481712262	-0.00254138	-0.527054798	-0.324003461	0.476329838	0.860605307	NA	NA	NA	0.521251795	0.102859658	-0.490780491	-0.522156914	0.510556895	0.898479256	0.767570056	-0.369072718	-1.10317792	NA	NA	NA	NA	NA	NA	NA	NA	NA	1063590480
Q86WB0;Q86WB0-2;Q86WB0-3	ZC3HC1	-0.297413374	-0.476116923	-0.570871488	-0.957215602	-1.076523706	-0.473370249	-0.424861965	0.720015735	0.570074274	-0.861395202	0.007769594	0.126972856	0.533862321	-2.077467211	-2.716528585	-2.627181594	0.272381578	2.943358763	NA	NA	NA	-0.081613766	0.533862321	0.642932569	0.570948605	-0.861342782	-1.43233774	NA	NA	NA	0.386259141	1.270768126	0.884480703	0.526269172	0.312316654	-0.282228177	-0.640726234	2.01217532	2.652922393	NA	NA	NA	-0.480900986	-0.180152002	0.307311939	1914770600
Q8N1B4	VPS52	-0.524520765	-0.304184308	NA	-0.625466817	-0.158993025	1.504111864	-1.304184308	0.940129155	0.395172506	1.0528332	NA	NA	0.076011739	-0.481344012	-0.582468795	-1.239566125	0.938398719	2.130963808	0.27596058	-0.133495519	-0.310843998	-0.199122873	0.432211149	0.654068863	NA	NA	NA	0.383054501	-0.003900545	-0.46048878	-0.533221506	0.371949104	1.077926579	0.212133508	-1.128818724	-0.850298397	NA	NA	NA	NA	NA	NA	NA	NA	NA	597607800
Q8TBX8;Q8TBX8-3;Q8TBX8-2	PIP4K2C	NA	-0.680590162	-0.565310397	NA	NA	2.181961232	NA	NA	NA	NA	NA	NA	0.301938767	-0.864885458	-1.201178042	-1.002917191	0.863304159	1.695414838	0.399335183	-0.256959043	-0.675834578	-0.571064372	0.299479128	0.911116306	1.301704696	0.015354834	-1.304790086	0.323197108	-0.156016156	-0.57664773	-0.593354492	0.374622206	1.024248748	0.763071577	-0.510210471	-1.413730048	NA	NA	NA	2.551269908	0.999206299	-1.552071743	NA	NA	NA	732213200
Q92599;Q92599-2;Q92599-3	39692	NA	-0.891080842	0.07299756	-0.999192317	-0.724945261	0.371614618	-1.014616156	0.381837084	0.738465217	NA	NA	0.918386234	0.712375673	-0.28152658	-0.825056746	-0.978918312	0.276079728	1.426264755	0.390337512	0.409146506	0.019346089	-0.460052111	0.497740089	1.054223347	NA	NA	NA	0.17951105	0.114233744	-0.164528607	-0.326895902	0.622836666	0.852797893	NA	NA	NA	NA	NA	NA	NA	NA	NA	NA	NA	NA	443681900
Q96DG6	CMBL	0.02034218	-0.035771433	NA	3.541514839	NA	-1.235687819	3.202699807	1.354226457	0.729965997	-0.553616713	0.271067049	0.789270186	0.899098272	-0.32765613	-1.273203652	-1.398322498	0.149649582	1.900837833	0.31741985	0.016638942	-0.176201736	-0.798366139	0.423524388	1.211448364	NA	NA	NA	0.367930141	0.291249913	-0.542122082	-0.52761621	0.853117391	1.360532839	0.433173124	-0.487055106	-0.920243023	-2.731781218	0.79427029	3.52619404	-0.733267421	1.585491392	2.318779587	-0.509142386	0.50650039	1.060324133	1214953090
Q96HY7	DHTKD1	NA	NA	NA	NA	NA	NA	NA	NA	NA	NA	NA	NA	NA	NA	NA	NA	NA	NA	0.510860674	-0.023709692	-0.510272115	-0.270730032	0.612588407	0.930472425	1.261530815	0.971221642	-0.34905167	0.522457558	-0.12803022	-0.651880916	-0.418793391	0.618990353	1.041873761	0.059078342	-0.431247944	-0.487560708	NA	NA	NA	NA	NA	NA	NA	NA	NA	1840986690
Q96JH7	VCPIP1	-0.226020549	-0.533680897	0.301470587	-0.789910429	NA	0.462575888	-1.106995109	1.037101036	0.613437356	-0.586037709	-0.013552656	1.015782997	0.76256143	-0.565822831	-1.399996732	-1.519858986	0.27727066	1.933346019	0.47394273	0.026020971	-0.475936324	-0.157576235	0.435841916	1.034356597	NA	NA	NA	0.289952472	-0.240196484	-0.606737578	-0.335007528	0.60928218	0.696617065	0.757279323	-0.185244517	-1.155984007	NA	NA	NA	NA	NA	NA	NA	NA	NA	309077480
Q9H568	ACTL8	NA	NA	NA	NA	NA	NA	NA	1.021621858	0.429964044	-0.371702328	0.155101558	0.673285045	1.066605884	-0.826386419	-1.835883102	-1.904278078	0.323427718	2.241840184	NA	NA	NA	NA	NA	NA	1.217354814	-0.208194262	-1.443712838	NA	NA	NA	NA	NA	NA	NA	NA	NA	-4.001755385	1.090921161	5.127592012	NA	NA	NA	-0.433603714	0.130140135	0.596267294	1252816100
Q9HC35	EML4	-0.240486201	-0.686289774	0.593879595	-0.476839545	NA	2.834751661	-1.199984361	1.183327706	1.025028794	-0.580115982	NA	0.929109248	0.57269568	0.10259095	-0.403961753	-0.193766694	0.664300785	1.053945425	0.387362541	0.084880654	-0.176022435	-0.318074038	0.845349538	1.170501964	NA	NA	NA	0.178491568	-0.258114558	-0.280509869	-0.359730766	0.545968369	1.239581346	1.520648536	0.991172609	-0.549240069	-2.499483455	-0.341390902	2.158078456	NA	NA	NA	NA	NA	NA	4253592650
Q9NR31	SAR1A	-1.067938829	-0.841999124	0.380951044	-0.503445615	NA	1.8230156	-0.519011127	1.225891862	0.540523296	NA	-0.013538093	0.514198023	0.451962766	-0.873872927	-1.371795664	-1.018790311	2.057068969	3.075874867	0.435415241	-0.158203959	-0.615154443	-0.353155335	0.453543918	0.718175283	NA	NA	NA	0.390227437	-0.42414555	-0.808209972	-0.705946884	0.393745671	1.080998686	0.60046007	-0.278793605	-0.743013528	NA	NA	NA	-1.399425752	1.288004121	2.695281195	NA	NA	NA	1935946770
Q9NUU7	DDX19A	NA	-1.210696422	NA	NA	NA	NA	-0.933215038	1.061914413	0.424707146	-0.744366334	NA	0.599127326	0.376957114	-0.579059544	-0.944665498	-0.974942848	0.786178129	1.55424502	-0.452846341	-0.920297628	-0.467433677	NA	NA	NA	NA	NA	NA	NA	NA	NA	NA	NA	NA	0.353549136	-0.674820851	-1.02835161	NA	NA	NA	NA	NA	NA	NA	NA	NA	176284830
Q7Z4S6-4;Q7Z4S6;Q7Z4S6-2;Q7Z4S6-3	KIF21A	NA	-0.196839106	NA	NA	NA	2.226385217	-1.036318735	0.976583598	0.644040843	NA	NA	0.671021568	0.442014566	-0.430411695	-0.895421793	-0.687590399	0.888382834	1.504467853	NA	NA	NA	-0.543235897	0.409037857	0.946356572	NA	NA	NA	0.235604533	0.017066724	-0.308680245	-0.274302463	0.552672171	0.92425194	0.46894818	-0.679411348	-1.148352888	NA	NA	NA	NA	NA	NA	NA	NA	NA	600947700
O75116	ROCK2	0.003746139	-0.341793088	0.082702589	-0.754650379	-0.568751468	1.902498123	-1.072816539	1.120882733	0.581013735	NA	0.667574266	NA	0.290778251	-0.621754745	-0.858410261	-0.74765701	0.712111499	1.500751074	0.626112011	0.388575307	-0.299329469	-0.148560765	0.818114304	0.956651456	NA	NA	NA	0.569393872	-0.116598146	-0.60906823	-0.31620475	0.568032105	1.012068023	0.849759124	-0.554252112	-1.124157042	-3.031031914	0.987830177	4.018901183	NA	NA	NA	NA	NA	NA	4116552500
Q6NUM9;Q6NUM9-2	RETSAT	-1.501156855	NA	NA	NA	NA	2.373787394	-0.817867094	0.802896295	0.464668267	NA	NA	NA	0.23878686	-0.976531719	-1.215211275	-1.944082485	0.957766051	2.880038959	NA	NA	NA	NA	NA	NA	NA	NA	NA	0.019773069	-0.276485124	-0.2844053	-0.874586943	0.33822472	1.25102219	0.232415171	-0.253050954	-0.521245586	NA	NA	NA	NA	NA	NA	NA	NA	NA	477841220
Q8WUM4	PDCD6IP	0.023894043	-0.322180589	0.551294521	-0.78028936	-0.458445513	2.009992048	-1.222666559	1.387638259	0.656908183	-0.660748573	0.456280482	0.915482658	0.558463573	-0.319963761	-0.844665246	-0.824315729	0.881116409	1.662797954	0.558267634	-0.204083472	-0.803090852	-0.511053173	0.466757616	0.922121715	1.119887336	-0.313477062	-1.484751804	0.599603448	-0.18065881	-0.700216118	-0.535478101	0.49057013	1.01948843	0.816804475	-0.148081093	-0.925768606	-2.050024389	0.424062125	2.353266824	-0.98316141	1.111565545	2.148966634	-0.840629153	0.371391584	1.21200896	14072512100
Q9BZL4;Q9BZL4-4;Q9BZL4-3;Q9BZL4-2	PPP1R12C	0.442970028	0.002594517	-0.53675422	NA	NA	NA	NA	0.692070051	0.488823464	NA	NA	2.545968369	0.362554049	-1.297572952	-1.623709617	-1.417309127	0.634035597	2.007661969	NA	NA	NA	NA	NA	NA	NA	NA	NA	NA	NA	NA	NA	NA	NA	NA	NA	NA	NA	NA	NA	NA	NA	NA	NA	NA	NA	60377300
Q9H0C8	ILKAP	-0.13466709	-0.500646467	0.176833371	-0.833953041	-0.473410309	-0.408435467	-0.785228614	1.044673888	0.516015147	-0.710401578	0.319155458	0.632733526	0.517426885	-1.623931929	-2.181934793	-1.917297411	0.771378539	2.182882949	NA	NA	NA	NA	NA	NA	1.000360629	-0.364050632	-1.317714371	NA	NA	NA	0.221815228	0.752491709	0.603216843	NA	NA	NA	-2.24851914	-0.441281747	1.807231257	-0.413749267	1.567545448	1.981268152	-0.789710893	0.217230716	1.18599337	2309308940
Q9UBU9;Q9UBU9-2	NXF1	-0.360082546	-0.578714752	-0.128692535	-0.763733945	-0.227371086	-0.18224578	-0.587034255	1.010206943	0.640065583	-0.232921547	0.237441347	0.674099029	0.554932602	-2.230803761	-2.720421732	-2.897865969	0.454070583	3.305882994	0.643024958	0.508428653	-0.020735561	-0.263767481	0.680864422	0.899407681	NA	NA	NA	0.680504401	0.487897901	-0.129512965	-0.032182141	0.779469857	0.719139622	0.441164734	-0.670038305	-1.085435477	-1.820055888	1.742308089	3.668119125	-0.224637558	1.704207995	1.744763887	-0.614337046	0.112366523	0.733180773	10285101700
Q9UDY2;Q9UDY2-3;Q9UDY2-2;Q9UDY2-4;Q9UDY2-5	TJP2	0.131721171	0.010493419	-0.27288986	-0.801229278	-0.369035453	1.93659083	-1.008566135	0.981048903	0.53126916	NA	NA	NA	0.634035597	-0.647738652	-1.299169697	-1.554315667	0.467383831	2.019310501	0.437121184	-0.507070093	-0.871812198	-0.744946496	0.247076832	0.987393636	NA	NA	NA	0.574053054	-0.431325759	-1.01700825	-0.578090027	0.381837084	0.948600847	0.779217689	-0.211364398	-0.97965782	-2.770239825	0.702923453	3.473137488	-0.798341049	1.706287412	2.335769068	NA	NA	NA	5329043200
A5PLL7	TMEM189	NA	NA	NA	NA	NA	NA	NA	NA	0.218843151	NA	NA	0.241107975	0.12763328	-1.969621542	-1.937215132	-2.06202292	0.607105384	2.669117498	0.578310793	-0.207777657	-0.771987905	-0.432318272	0.397145797	0.836247331	NA	NA	NA	0.567058626	-0.238544507	-0.804954832	-0.42550123	0.567156004	0.986811375	0.745968715	-0.575744338	-1.234906616	NA	NA	NA	NA	NA	NA	NA	NA	NA	117725600
A8CG34;A8CG34-2	POM121C	0.029134804	0.062121712	-0.586990913	-1.170978553	-0.484146282	-0.119384995	-0.621821345	0.611833365	NA	NA	-0.446305282	0.05699963	0.817786958	-0.572822945	-1.390623251	-3.734351876	-0.298867954	3.399581281	NA	NA	NA	NA	NA	NA	NA	NA	NA	NA	NA	NA	NA	NA	NA	NA	NA	NA	NA	NA	NA	NA	NA	NA	NA	NA	NA	835600000
O00116	AGPS	NA	-0.47471286	NA	-0.720136511	NA	2.181770458	-1.204698513	0.272262125	0.145090477	-0.684341032	-0.423681039	NA	-0.010381385	-0.764493496	-0.741879115	NA	NA	NA	NA	NA	NA	NA	NA	NA	NA	NA	NA	NA	NA	NA	NA	NA	NA	NA	NA	NA	-2.63039393	-1.95466887	0.675725619	NA	NA	NA	NA	NA	NA	188109140
O00186	STXBP3	NA	NA	0.642562956	-0.40113937	-0.745067393	NA	-0.914004362	1.30018231	0.649937299	NA	0.226755123	1.043274503	NA	NA	NA	NA	NA	NA	0.602361857	-0.364793542	-0.885632975	-0.531239452	0.75206347	1.198116929	NA	NA	NA	0.469573445	-0.222464558	-0.736508813	-0.637984663	0.65617599	1.464354604	0.416623592	-0.659973322	-1.12573025	NA	NA	NA	-1.163946614	0.848718074	2.139796897	NA	NA	NA	271234040
O00264	PGRMC1	-1.329703496	-1.389110992	0.678432534	-1.05574124	-1.20909454	0.788100998	-0.578822491	1.023113383	0.60928218	-0.860609092	0.047957107	0.356031095	0.163369914	-1.026881033	-1.238612593	NA	NA	NA	0.640898521	-0.189499313	-0.880736796	-0.214072869	0.39176772	1.019773069	1.473371314	0.140255134	-1.491551064	0.474254316	-0.269773078	-0.708160727	-0.603489746	0.309409049	1.132971597	0.362441834	-0.450143574	-0.845624183	NA	NA	NA	NA	NA	NA	-0.821839919	-0.004710869	0.885340078	891181600
O00299	CLIC1	-0.436490393	-0.782843747	0.675093274	-1.029087461	-0.5987846	2.162338958	-0.869991696	1.276317993	0.687329488	-0.644419853	0.246468895	0.729269968	0.610322096	-0.414268267	-1.05574124	-1.281666872	0.814837498	2.037136187	0.416407409	0.029982866	-0.43035337	-0.487338221	0.331705216	0.902961119	1.218161187	0.008200014	-1.234193713	0.428999926	-0.013232304	-0.416596452	-0.640501319	0.46550437	1.095114259	0.60445093	-0.466556258	-1.022009438	-3.349279549	0.328721595	3.67795919	-0.860740081	1.037733627	1.888772468	-0.777047097	0.286644621	0.993203349	8537988100
O00425	IGF2BP3	-1.528947839	-1.25459915	NA	-0.716173028	NA	2.804879608	-0.354298341	0.882995122	0.446997241	-0.242106277	NA	NA	0.246955265	-0.105845787	-0.396213447	-0.547130495	0.646070469	1.287767778	NA	NA	NA	NA	NA	NA	NA	NA	NA	NA	NA	NA	NA	NA	NA	NA	NA	NA	NA	NA	NA	NA	NA	NA	NA	NA	NA	1155557580
O00461	GOLIM4	NA	NA	NA	NA	NA	NA	NA	NA	NA	NA	NA	NA	NA	NA	NA	NA	NA	NA	0.418567779	-0.511608391	-0.96866127	-0.812308253	0.306612224	1.045373071	NA	NA	NA	0.445832624	-0.537717287	-0.989850359	-0.654898893	0.415866811	1.226015216	NA	NA	NA	NA	NA	NA	NA	NA	NA	NA	NA	NA	92662360
O00471	EXOC5	-0.082606437	0.389456678	0.425566724	-0.727498979	-0.448173944	1.534808661	-1.201377084	1.149519521	1.032947164	NA	NA	NA	0.206768235	-0.326407396	-0.533200628	-0.075641631	0.891030268	1.109761717	0.431141535	0.07299756	-0.447977129	-0.372411838	0.454702328	0.732312621	NA	NA	NA	0.239275826	0.217851097	-0.225683112	-0.950954793	0.317072478	0.854474471	0.881116409	-0.192744009	-1.182556835	NA	NA	NA	NA	NA	NA	NA	NA	NA	460389400
O00505	KPNA3	-0.038939785	-0.287501063	0.221815228	-0.883741719	-0.514408303	0.948077495	-1.045163461	1.050954373	0.47394273	-0.4912874	0.332622014	0.915100173	0.658737042	-0.352731547	-1.025617534	-1.263611599	0.892818428	2.219462839	NA	NA	NA	NA	NA	NA	NA	NA	NA	0.584192858	-0.251968204	-0.676480048	-0.813550153	0.347665656	1.16021028	0.218719182	-0.631376905	-1.224418425	NA	NA	NA	NA	NA	NA	-0.954333373	0.169283661	1.123599986	1138060700
O00629	KPNA4	NA	-0.197616505	NA	NA	-0.601999947	0.262192588	-0.946638386	0.923795728	0.331819848	-0.292810964	0.283803271	0.793854276	0.505077915	-1.117536932	-1.472729443	-1.483702395	0.855909988	2.484937258	0.425136999	-0.116551223	-0.550824276	-0.502811756	0.256769143	0.882525673	NA	NA	NA	0.5383395	0.079292767	-0.640703741	-0.611887629	0.2282338	0.637749339	0.498250868	-0.662642847	-1.159685827	-3.418966976	0.665028868	4.083979198	-0.919424194	1.350723534	2.176482354	-0.161411221	0.418567779	0.579952469	1248214160
O00764;O00764-3;O00764-2	PDXK	-1.056461193	-1.136156675	NA	NA	-0.594857175	1.657640005	NA	1.236584458	0.587268968	NA	NA	0.525768219	0.578793833	0.023894043	-0.415075972	-0.648756139	0.972030884	1.620774066	0.339707507	-0.187444273	-0.54231116	-0.575808847	0.439037963	1.006118461	NA	NA	NA	0.393086655	-0.128014454	-0.586795888	-0.555205736	0.433920884	1.02453245	0.352645545	-0.740287615	-1.045937727	NA	NA	NA	-0.889342768	1.149064218	2.038401062	NA	NA	NA	5858192000
O14579;O14579-2	COPE	NA	-0.237608659	0.900180912	NA	-0.736556888	2.142903511	-1.930545292	1.47430624	0.663845547	-0.497730509	NA	1.484602194	0.367482898	0.021053252	-0.330519628	-0.678533641	0.369494402	0.917851804	0.488000771	-0.020735561	-0.485640362	-0.595859834	0.445302942	1.061361471	1.380452407	-0.308090694	-1.560855624	0.377068206	-0.005492684	-0.420047531	-0.55739085	0.509645176	1.045233261	0.477470103	-0.505164571	-1.194988268	-3.305859726	-0.867015247	2.438798505	-0.802587487	3.032047932	3.684369929	NA	NA	NA	6180503900
O14672	ADAM10	-0.320648271	0.300650908	NA	NA	NA	NA	NA	NA	0.227617869	NA	NA	NA	NA	NA	NA	NA	NA	NA	-0.049621174	-0.780115925	-0.739637052	-1.341464019	0.139993302	1.439676323	NA	NA	NA	0.779721981	-0.445794281	-1.230905344	-1.17244109	0.741574847	1.995846278	NA	NA	NA	NA	NA	NA	NA	NA	NA	NA	NA	NA	147617600
O14949	UQCRQ	NA	NA	NA	NA	NA	NA	NA	NA	NA	NA	NA	NA	NA	NA	NA	NA	NA	NA	0.000721	-0.384621372	-0.378175514	-0.369035453	0.344260395	0.630778213	0.667755908	-0.228232715	-0.793606831	0.073820233	-0.304219935	-0.378081764	0.044464067	0.46665322	0.127369147	0.935007067	-0.020501407	-0.195781193	NA	NA	NA	NA	NA	NA	NA	NA	NA	67813800
O14976	GAK	-0.024091059	-0.188446767	NA	NA	NA	-0.464265523	-1.02782203	1.206643224	0.551196067	-0.678556732	0.331131922	1.015711646	0.157561176	-0.560366225	-0.7762562	-0.452411979	1.136585153	1.720935081	0.677801374	0.216485907	-0.636369128	-0.47846677	0.63691458	1.070458026	NA	NA	NA	0.613625944	0.105409894	-0.511382165	-0.479633072	0.530969649	1.046071916	0.592062298	-0.464922492	-1.080545498	-1.408090842	0.116497841	1.524665509	-1.87207623	0.640250721	2.564280603	-0.481646153	-0.388752063	0.092883966	1432408300
O14980	XPO1	-0.14630769	-0.48448938	-0.088638215	-0.643743484	-0.231362555	-0.369072718	-0.852719355	1.069495954	0.6332917	-0.442379152	0.296193073	0.956800118	0.197362184	-0.931177878	-1.155341181	-1.681723656	0.976290308	2.68432504	0.40958102	0.051580921	-0.368457969	-0.409680631	0.551688269	0.965765818	1.101313901	-0.151890888	-1.302297339	0.440208075	0.103665483	-0.332316746	-0.477984438	0.605209844	1.055542748	0.585731733	-0.434851299	-1.022917945	-1.835934606	1.230141516	3.110263006	-0.787567623	1.355692898	1.998484374	-0.692618108	0.318692833	0.992550923	63145200000
O15020;O15020-2	SPTBN2	0.199373961	-0.078548435	0.04851521	-0.733795151	0.136978812	NA	-0.774083467	0.741919948	0.612399683	-0.432590846	0.62564456	1.124129585	0.784085143	-0.728502609	-1.731062637	-1.39554907	0.129876461	1.631895859	0.607957565	-0.011893416	-0.593659258	-0.317912177	0.52947116	0.90681365	1.108290261	-0.043913602	-1.174328328	0.578793833	-0.080408207	-0.677979576	-0.201244386	0.690014739	0.766722359	1.212569339	-0.845028012	-1.962519376	NA	NA	NA	-0.607902433	1.839677469	2.447605644	-0.921581444	0.126708602	1.03801469	1661470110
O15031	PLXNB2	NA	-0.924097758	0.692873507	-0.57359568	-0.769772388	3.241580902	-0.678325842	1.442492376	0.579855951	NA	0.273336847	0.38084025	NA	NA	NA	-1.170588794	0.752491709	1.680459392	0.614380048	-0.369948722	-1.058232605	-0.770978192	0.745624581	1.357552005	NA	NA	NA	0.656633655	-0.439285046	-1.180070275	-0.822503122	0.606347467	1.396159489	0.574634395	-1.302510834	-1.755259044	NA	NA	NA	NA	NA	NA	NA	NA	NA	765020900
O15061;O15061-2	SYNM	NA	NA	-0.261552077	NA	NA	NA	NA	0.374065718	0.355129058	-0.344373399	0.065296567	0.217727042	-0.074106889	-1.42043364	-1.324238256	-2.128850273	0.330328927	2.518484782	NA	NA	NA	NA	NA	NA	NA	NA	NA	NA	NA	NA	NA	NA	NA	NA	NA	NA	NA	NA	NA	-0.292086538	1.632407824	1.924517998	-0.682024528	-0.513028256	0.267595722	1594402900
O15260;O15260-2	SURF4	-1.441399286	-1.427944669	0.615227944	NA	NA	2.591799078	-0.141827985	0.943583815	0.332736572	-0.578240798	NA	NA	-0.107570114	-1.452490944	-1.231413365	-2.128156351	0.843823089	3.251749385	0.39835037	-0.208277598	-0.636660688	-0.743593146	0.630312271	1.292840634	0.752491709	0.004177761	-0.75616034	0.37784561	-0.291238891	-0.654580914	-0.794132089	0.611644543	1.313768262	0.066674763	-0.148320909	-0.20961162	NA	NA	NA	-1.177196445	-0.346334591	0.83090431	NA	NA	NA	1694853000
O15305	PMM2	-0.340824376	-0.32758371	NA	NA	-0.498851334	0.53076994	NA	0.662843517	NA	NA	0.295370388	0.564134243	NA	NA	NA	NA	NA	NA	NA	NA	NA	NA	NA	NA	NA	NA	NA	0.349252032	-0.240827118	-0.506926579	-0.903063517	0.727964007	1.201445671	NA	NA	NA	NA	NA	NA	0.071762669	1.612965779	1.541217448	NA	NA	NA	179918800
O15357;O15357-2	INPPL1	0.056167306	-2.821533928	-0.812181589	-0.740456327	-0.402282914	-4.255280883	-0.521556202	1.038225451	0.513591806	-0.63072896	0.55758164	0.940354712	0.639602631	-0.173449479	-0.795258285	-0.865305908	0.553851968	1.526920151	0.407733431	-0.117333476	-0.369687729	-0.42945935	0.436161839	0.829768393	-0.624309938	-2.008275907	-1.314266126	0.494364405	0.086240276	-0.421650558	-0.640074077	0.471447616	0.951140147	1.021621858	-0.052820122	-1.045699447	NA	NA	NA	NA	NA	NA	-3.484146282	NA	NA	1465519520
O43237	DYNC1LI2	0.11209958	-0.558346552	0.285934808	-1.237217484	-0.934675856	1.765152806	-1.232667249	1.328376934	0.49978212	NA	-0.189137414	NA	0.234869152	-0.36499791	-0.897624053	-0.264616467	1.081612323	1.27351589	-0.205646522	-0.613144918	-0.582792877	-1.199487286	-0.386204349	1.035553533	NA	NA	NA	0.104470858	0.19105724	-0.007463579	NA	NA	NA	0.285934808	-0.947890207	-1.322613538	-4.044847918	-0.145030912	3.899852339	-1.292192529	0.703366528	1.841208308	NA	NA	NA	517068200
O43252	PAPSS1	-0.194129757	-0.697803799	0.10191896	-0.840577482	-0.582079992	1.283032775	-0.892258575	1.303751529	0.569782712	-0.686336205	0.182183769	0.533064922	0.43349364	-1.598282166	-2.005318911	-2.585539694	0.902266569	3.40053793	0.281787257	0.388244653	0.138552375	-0.172652468	0.52717045	0.640713465	0.996605677	-0.14830492	-1.168771307	0.238664592	0.504061001	0.144829521	-0.257390097	0.514198023	0.868923771	0.738551687	-0.392762022	-0.915119346	-2.655353271	1.176705738	4.151046991	-0.228824326	1.563597463	1.897976109	-0.803619575	0.086919607	0.910655921	4227584900
O43488	AKR7A2	-0.026498928	-0.372094382	0.663936606	-0.804677602	-0.58197201	0.680324357	-1.403389202	1.267236142	0.778460921	NA	0.475603745	0.679964201	0.420401554	-0.482028957	-0.889716946	-0.804828812	0.892818428	1.655122811	0.237686079	-0.077421543	-0.374299338	-0.721920068	0.3950628	1.060946625	1.084472517	0.013212111	-1.03041294	0.108223341	-0.23275201	-0.400777437	-0.828460084	0.422125333	1.101650076	0.606347467	-0.32993922	-0.894080599	NA	NA	NA	-1.813347321	0.371726122	2.185010186	NA	NA	NA	1357060900
O43592	XPOT	-0.010977285	-0.314553165	-0.001385652	-0.603445907	-0.299791132	-0.007333069	-0.878984599	1.178109076	0.603881483	-0.31433788	0.381837084	0.772476899	0.989720329	-0.509614711	-1.485317187	-1.74081792	0.321812675	1.978415313	0.477573719	0.004033901	-0.446442891	-0.388109993	0.56315813	0.92873036	1.229526399	0.07244885	-1.275576736	0.427927928	-0.051683234	-0.470648787	-0.385205363	0.558071669	0.920826827	0.587364991	-0.504959826	-1.086507372	-1.969113083	1.051372102	2.901108243	-0.815554654	1.433012839	2.184661154	-0.668730466	0.187007567	0.921436331	7999900000
O43615	TIMM44	-1.037532414	NA	NA	NA	NA	1.914411444	NA	NA	0.261109529	-0.90730543	NA	NA	NA	NA	NA	-1.251985385	0.338909273	1.590865458	0.372172052	-0.083508069	-0.572501095	-0.076432432	0.675635301	0.883151571	NA	NA	NA	0.357157849	-0.088899037	-0.574239941	-0.55851652	0.66120233	1.019417261	-0.07813717	-0.488268848	-0.462177153	NA	NA	NA	NA	NA	NA	NA	NA	NA	526664000
O43633	CHMP2A	NA	NA	NA	NA	NA	0.50771854	NA	1.129480859	0.665665638	-0.714254535	0.079975377	0.699462794	1.21673422	-0.412827061	-1.513295923	NA	NA	NA	NA	NA	NA	NA	NA	NA	NA	NA	NA	NA	NA	NA	-0.429109667	0.524665509	0.930018176	NA	NA	NA	NA	NA	NA	NA	NA	NA	NA	NA	NA	87320990
O43776	NARS	-0.129386714	-0.432551903	0.495081119	-0.826719028	-0.708867988	1.610133076	-1.36557401	1.36109457	0.570074274	-0.660543319	-0.688520135	0.634128558	0.548633903	-0.034189862	-0.606605767	-1.055951189	0.195977459	1.257252053	0.383386346	0.019203734	-0.393197735	-0.613696707	0.465295389	1.039068188	1.65136173	0.083792032	-1.504059293	0.435628594	0.054640131	-0.402244781	-0.678510551	0.460899797	1.120285578	0.332622014	-0.689799502	-1.123088239	-4.073976284	-0.764199429	3.340847077	-1.100607788	0.755058478	1.913416033	-0.545508223	0.057970069	0.603501726	9111074900
O43837;O43837-2	IDH3B	NA	NA	NA	NA	NA	2.867718587	NA	-0.065626926	0.010206943	NA	-1.076949729	0.14574266	NA	NA	NA	-2.149184578	-1.069784965	0.800164779	0.376512661	-0.058908717	-0.493783993	-0.459675094	0.549915554	1.064469017	1.399717984	0.860128514	-0.53960341	0.35918379	-0.179449304	-0.581907225	-0.339418161	0.610983471	0.937721026	0.017494379	-0.480337331	-0.389451112	NA	NA	NA	NA	NA	NA	NA	NA	NA	715741500
O60437	PPL	-0.383717592	-0.225683112	NA	NA	NA	1.870187146	-0.283404118	0.85869719	0.475603745	NA	0.559149148	0.175811994	0.510354341	-0.954808684	-1.465141549	-1.074182828	-0.114753647	0.959399235	0.660198462	0.381061828	-0.485074853	0.054640131	0.579855951	0.659193895	0.869634556	-0.155309047	-1.113192356	0.493647334	0.669752467	-0.175973538	-0.368606975	0.529870909	0.676808994	0.864968579	-0.036629458	-0.597081403	NA	NA	NA	-0.312240535	1.581206609	2.02353925	NA	NA	NA	673676000
O60573	EIF4E2	-0.624799274	NA	NA	NA	-0.452787102	1.940655398	-1.282824803	1.231125158	NA	NA	NA	NA	0.48377709	-0.159637481	-0.611358572	-1.456959516	0.065434446	1.806035283	NA	NA	NA	NA	NA	NA	NA	NA	NA	NA	NA	NA	NA	NA	NA	NA	NA	NA	NA	NA	NA	NA	NA	NA	NA	NA	NA	40861600
O60645;O60645-2	EXOC3	NA	-0.583073807	-0.358213542	NA	-0.657718346	NA	-1.188693389	NA	0.572404647	NA	NA	NA	0.091259766	-0.418465565	-0.513790208	-0.892901379	0.76951787	1.730661691	0.520749097	-0.09175583	-0.637513279	-0.411176248	0.505789328	0.922502343	NA	NA	NA	0.529671048	-0.148336898	-0.706111628	-0.478527073	0.599317794	0.90850551	0.687956494	-0.317750334	-1.042902603	NA	NA	NA	NA	NA	NA	NA	NA	NA	573576300
O60701;O60701-2	UGDH	-0.532407491	-0.855118284	0.153805336	-0.850220369	-0.512019803	2.995140764	-0.644848384	0.99978358	0.52656966	-0.505328388	0.278460609	0.64874153	0.845429833	-0.866988934	-1.768862551	-1.615684894	0.543792806	2.124526657	0.43349364	-0.477281326	-0.918224085	-0.701435521	0.534958027	1.199813663	1.045722536	0.100708589	-0.985530439	0.482435288	-0.458842038	-0.976957607	-0.758062217	0.548535267	1.255319441	0.526669809	-0.312957233	-0.893571272	-2.440420086	0.644133161	2.74691466	-1.419121292	0.496308945	1.98935703	-0.553722593	0.088955682	0.642470537	23024283200
O60763;O60763-2	USO1	-0.067938829	-0.541513	0.594166328	-0.887126421	-0.272680703	2.901764742	-1.133812066	1.315798063	0.696795088	-0.428002896	NA	0.286762889	0.29419431	-0.500442362	-0.779967283	-0.762827906	1.218843151	1.954494126	0.501413667	0.266996372	-0.198725436	-0.646292794	0.483880254	1.169604367	NA	NA	NA	0.320657964	0.167229454	-0.144265387	-0.574476243	0.366028399	1.029912213	0.39802195	-0.718877459	-1.31998177	NA	NA	NA	-0.800425016	0.952631767	1.756297448	-0.995505799	0.112233058	1.107687869	1880451520
O60841	EIF5B	-0.244360355	-0.60338015	0.157173094	-0.65819638	-0.637378626	2.384436685	-1.115472408	1.01799315	0.390667686	-0.581864036	0.36982938	0.653977179	0.493647334	-0.043080963	-0.490942682	-0.519693511	0.303809967	0.842295023	0.526669809	-0.071709276	-0.638882965	-0.381347862	0.49487638	0.83163407	1.300885149	-0.1810513	-1.338724689	0.466235562	-0.057932213	-0.551691045	-0.462455428	0.457646819	0.932212389	0.682753061	-0.403141167	-1.025705649	-4.130795032	-1.253566835	3.08491466	-0.268816758	0.870897309	1.463360886	-0.907332489	0.16079114	1.128029389	5788802200
O75063	FAM20B	NA	NA	NA	NA	NA	NA	NA	NA	NA	NA	NA	NA	NA	NA	NA	NA	NA	NA	0.429428502	-0.340458994	-0.716552292	-0.764861165	0.40370401	1.212693838	NA	NA	NA	0.263274835	-0.515480295	-0.75306905	-1.021335754	0.441802155	1.235175606	-0.228621461	-0.622531934	-0.365536836	NA	NA	NA	NA	NA	NA	NA	NA	NA	110339400
O75083;O75083-3	WDR1	0.344714894	0.094506339	0.139993302	-0.79113319	-0.449394798	2.873380128	-1.328724746	1.166522644	0.623679608	-0.473490432	0.390447578	0.839314663	0.307545102	0.266036894	-0.117067463	-0.687799537	0.283329168	0.890719057	0.459431619	-0.091817328	-0.511238222	-0.393273525	0.487589248	0.854634043	NA	NA	NA	0.463413204	-0.166308374	-0.506147752	-0.590266931	0.420293749	1.054223347	0.752919821	-0.256976282	-1.130081228	-3.773077217	-0.281035664	3.377817853	-0.984873571	1.303167016	2.383966891	-0.75311768	0.162596766	1.003242417	15219300000
O75146	HIP1R	0.137896932	-0.100112867	0.082702589	-0.734179077	-0.551014498	1.99113632	-0.964488695	1.257252053	0.770025564	NA	0.599698653	0.365580566	0.689388627	-0.658993455	-1.388922071	-1.075732855	0.498761466	1.410395381	0.709025897	0.164013889	-0.48517582	-0.31985571	0.595217194	0.931834315	0.993493221	-0.598893848	-1.497363883	0.73239946	0.084472517	-0.698014423	-0.376901032	0.48769214	0.851599143	1.218347209	-0.825261231	-1.331662989	NA	NA	NA	-0.606627735	2.016211033	2.459982361	-1.038361856	0.554048507	1.532366836	4975157500
O75170;O75170-5;O75170-3;O75170-4;O75170-2;O75170-6	PPP6R2	NA	NA	NA	NA	-0.248022193	1.2391536	-1.142608143	NA	NA	NA	NA	0.595790071	0.313942357	-0.282122916	-0.596994114	-0.909471721	0.464145457	1.228787913	NA	NA	NA	-0.350632867	0.561594975	0.818850561	NA	NA	NA	0.685984987	0.144437998	-0.631600402	-0.376732435	0.421263701	0.798009028	0.615887074	-0.497058432	-1.165304963	NA	NA	NA	NA	NA	NA	NA	NA	NA	351796800
O75306	NDUFS2	NA	-0.760870847	NA	NA	-1.267322692	0.958285901	NA	NA	NA	-0.849830294	NA	NA	NA	NA	NA	NA	NA	NA	0.442120759	-0.241236326	-0.731230274	-0.263005552	0.572210593	0.857901396	NA	NA	NA	0.371614618	-0.273813999	-0.735956061	-0.188233062	0.566474224	0.820158535	0.110764122	-0.241765057	-0.531760781	-4.401467094	-3.043229613	1.358283723	NA	NA	NA	NA	NA	NA	610523230
O75340	PDCD6	-0.541177065	-0.752582835	NA	-0.746276916	-0.32088252	0.203514411	-0.973894017	1.506754256	0.685626241	-0.545992607	0.388465097	1.160920188	0.397255346	-0.895126623	-1.390623251	-1.837789964	0.618990353	2.007948951	0.09936254	-0.228638365	-0.519445334	-0.769723193	0.493954694	1.250961574	1.202699807	-0.113488871	-1.296225964	0.484705299	-0.130128594	-0.534537424	-0.670933826	0.584770129	1.096936483	0.283447708	-0.719471215	-1.02356304	NA	NA	NA	NA	NA	NA	-0.916589179	0.413918977	1.352589052	2554034600
O75390	CS	-0.75233979	-0.520252066	3.293708898	NA	NA	1.759070591	NA	0.373397649	-0.157447505	-0.677264222	NA	NA	-0.325683987	-0.031975623	0.29372361	NA	NA	NA	0.335368915	-0.383153018	-0.657581794	-0.636010366	0.634779111	1.250294628	1.281846592	0.706552654	-0.508670216	0.383165125	-0.396023594	-0.715651703	-0.62273185	0.601886645	1.307486815	0.041523362	-0.26022101	-0.301941583	-3.251126627	-1.076858428	2.174310534	-1.94036784	-0.094541268	1.957023083	NA	NA	NA	3526303400
O75396	SEC22B	-0.81023236	-0.830203244	0.601125981	-1.030501349	-0.423584284	1.119887336	-0.675604123	1.190678066	0.580434959	-0.37840054	0.200002066	0.659924558	0.12895322	-1.233888291	-1.334243417	-3.663191053	-0.962238264	2.583182079	0.291132012	0.028427705	-0.28582923	-0.751853821	0.502228749	1.127369147	NA	NA	NA	0.20451637	-0.227168425	-0.441771557	-0.809448348	0.39088776	1.286230606	0.364572432	-0.569158099	-1.055441366	-0.540883186	-0.143516204	0.334225008	-1.874401794	1.015069322	2.116664178	NA	NA	NA	2653365700
O75431	MTX2	NA	-1.371198414	NA	NA	-0.657672827	0.408603179	NA	NA	NA	-0.408167419	NA	NA	0.061983516	-0.129449838	-0.191376065	-0.965249009	0.009347172	0.974529312	NA	NA	NA	NA	NA	NA	NA	NA	NA	NA	NA	NA	-0.330410784	0.382833229	0.713255902	NA	NA	NA	NA	NA	NA	NA	NA	NA	NA	NA	NA	32735780
O75436	VPS26A	NA	-0.401044116	NA	-0.831152613	-0.656307931	2.008200014	-1.321783833	1.296545508	0.523361219	-0.589289856	NA	0.806117796	0.261229909	-0.244309087	-0.416711997	-0.696470558	0.788602195	1.636311398	0.495797478	-0.310772417	-0.855666426	-0.583679073	0.518434424	1.012997664	NA	NA	NA	0.542307584	-0.366354901	-0.888835111	-0.78799104	0.234623941	1.070114503	0.398569276	-0.40129179	-0.765228927	-4.324642914	-1.053763221	3.270887703	-1.451780412	1.088209455	2.539977657	NA	NA	NA	1386399200
O75489	NDUFS3	NA	NA	NA	NA	NA	1.490621471	NA	-2.351957994	0.435415241	-0.638501119	NA	NA	NA	NA	NA	NA	NA	NA	0.319502329	-0.480156203	-0.703783429	-0.363772139	0.462994607	0.736041974	NA	NA	NA	0.389456678	-0.492017663	-0.909688529	-0.32369648	0.448795255	0.890252115	0.021337583	-0.166324564	-0.180511654	NA	NA	NA	NA	NA	NA	NA	NA	NA	314282040
O75569;O75569-2;O75569-3	PRKRA	-0.959009406	-0.942944898	NA	-0.265951597	-0.716433761	2.787683201	-0.869095481	-1.442928167	NA	NA	NA	NA	NA	NA	NA	-0.048307774	0.781065898	0.829443681	0.280718814	-0.203169706	-0.303881515	-0.236605424	0.404358195	0.64099104	NA	NA	NA	0.614380048	-0.086951677	-0.608276265	-0.342268543	0.586020089	1.098486934	0.755827619	-0.433330949	-1.167960667	NA	NA	NA	NA	NA	NA	NA	NA	NA	241643800
O75818;O75818-2	RPP40	-0.602832292	NA	NA	NA	1.16748639	-0.271617957	-0.363902096	1.322562741	0.511771626	NA	0.110630508	NA	0.686791838	-1.481444719	-2.148352888	-1.975737065	0.700528497	2.729683276	NA	NA	NA	NA	NA	NA	1.173894961	-0.136949635	-1.263715519	0.119024103	-0.082041294	-0.20099561	-0.090173144	0.686343643	0.665483733	NA	NA	NA	-1.866857377	0.503450509	2.370359603	NA	NA	NA	NA	NA	NA	468419470
O75821	EIF3G	-0.410811789	-0.39661222	0.528471302	-0.987102422	-0.997203883	0.716420286	-1.523794609	1.062950609	0.522156212	-0.655012475	0.023468281	0.711230572	0.592827755	-0.033761511	-0.564478079	-0.762485229	0.242206149	0.936138503	0.50650039	0.088548697	-0.449985905	-0.317930161	0.489542936	0.829118896	1.232967681	-0.211447917	-1.444419406	0.612965779	0.009490503	-0.577121161	-0.423177987	0.557189496	0.983750648	0.758388465	-0.505901894	-1.198957261	-1.777195439	-1.327348371	0.449851865	-0.836475506	0.914564523	1.849038477	-1.079264621	-0.21594837	0.593210331	2796822900
O75874	IDH1	-0.428973702	-0.891830197	0.664300785	-0.92939085	-0.917488148	2.901185494	-0.661866578	1.091936738	0.485323774	-1.044389611	0.240985904	0.710789906	0.244521774	0.045722536	-0.205097599	-1.129134247	0.043484498	1.204203332	0.357946053	-0.173351862	-0.515851555	-0.813119169	0.258820397	1.09821741	0.146133829	-1.666759477	-1.812891053	0.410666733	-0.181263943	-0.548058328	-0.829715972	0.289952472	1.150364705	0.568518598	-0.746494738	-1.386166638	NA	NA	NA	-1.526950856	1.229403344	2.950057757	-1.089420824	-0.040407875	0.992115808	5617065000
O75915	ARL6IP5	-0.443026228	-0.64821339	NA	NA	NA	0.699018519	NA	NA	NA	NA	NA	NA	0.188147687	-1.944526664	-2.122554134	-2.724134745	0.847916755	3.610463845	0.096126889	-0.515459672	-0.607264943	-0.321873995	0.347665656	0.602646909	NA	NA	NA	0.105812151	-0.517998484	-0.65206227	-0.42625709	0.457751869	0.884011738	NA	NA	NA	NA	NA	NA	NA	NA	NA	NA	NA	NA	92355000
O94829	IPO13	NA	NA	NA	-0.825926009	NA	-0.305592242	-1.253463644	1.074573939	0.500088176	NA	0.374399637	0.775176996	NA	NA	NA	NA	NA	NA	NA	NA	NA	NA	NA	NA	NA	NA	NA	NA	NA	NA	-0.669189222	0.291014101	0.911653237	NA	NA	NA	NA	NA	NA	NA	NA	NA	NA	NA	NA	68951900
O94905	ERLIN2	NA	NA	NA	NA	NA	-0.849752291	NA	NA	NA	NA	NA	NA	NA	NA	NA	NA	NA	NA	0.179256247	-0.503179769	-0.682487532	-1.034160317	0.027295624	1.069908349	NA	NA	NA	0.174150712	-0.793906955	-0.957719884	NA	NA	NA	NA	NA	NA	-2.790359486	-1.121486518	1.668890656	NA	NA	NA	NA	NA	NA	38971500
O94973;O94973-2;O94973-3	AP2A2	-0.23834027	-0.712173133	0.300299474	-0.927221899	-0.468092091	2.454518098	-0.765228927	1.512277462	0.976216976	-0.602284643	NA	NA	0.397145797	-0.531739925	-0.816265779	-0.541240047	1.356650919	1.799253124	0.641546029	0.074779426	-0.552981593	-0.378531821	0.17951105	0.756254743	NA	NA	NA	0.687687811	-0.097903261	-1.046325016	-0.377163334	0.566863852	0.901880564	0.616451803	-0.339418161	-1.030383472	NA	NA	NA	NA	NA	NA	NA	NA	NA	3464723300
O95155;O95155-2;O95155-3	UBE4B	-0.207894294	-0.640164012	0.290188457	-1.017825972	-0.644374751	-0.448272362	-1.212066106	1.199185476	0.55758164	-0.585366512	0.370945413	0.664300785	0.543495883	-0.836166395	-1.246361236	-1.411041963	0.888071052	2.30109008	0.35952117	0.041803688	-0.285002828	-0.112459133	0.548633903	0.736215198	NA	NA	NA	-0.615176541	-1.306680321	-0.352344718	-0.254117311	0.346077535	0.580531438	0.829362492	-0.180184694	-1.085864139	NA	NA	NA	NA	NA	NA	-0.407363571	0.372952098	0.624802765	673821900
O95202	LETM1	-0.107414685	-0.170036815	NA	-0.540085815	-0.117646497	NA	NA	0.421048212	NA	NA	NA	0.545078762	0.698307394	-0.988475737	-1.673692765	-2.271739872	-0.099989163	2.131885763	NA	NA	NA	NA	NA	NA	NA	NA	NA	0.350723534	-0.245488716	-0.643247681	-0.740070728	0.856228798	1.516872438	NA	NA	NA	NA	NA	NA	NA	NA	NA	-0.68176994	-0.156514555	0.531668411	1855010060
O95235	KIF20A	-0.69399447	-0.772924368	-0.190190464	-0.74613172	0.039699918	0.275603079	-0.6777257	0.603501726	0.353549136	-0.29982665	-0.032698567	-0.076493281	1.854075462	0.352645545	-1.484348095	-1.524085028	-1.573209261	-0.062248848	NA	NA	NA	NA	NA	NA	NA	NA	NA	NA	NA	NA	NA	NA	NA	NA	NA	NA	0.28475101	1.822934048	1.538140809	NA	NA	NA	-0.281894876	0.166843964	0.444455046	6901189200
O95425;O95425-2	SVIL	NA	-0.136156675	NA	-0.926645891	-0.179857808	2.019381675	-0.674475425	0.830417598	0.666938337	NA	NA	0.226755123	0.904040865	-0.350044312	-1.282684399	-1.014761902	0.47612242	1.349082146	0.447420505	-0.080728574	-0.53587546	-0.488714143	0.556502989	0.81393507	NA	NA	NA	0.518434424	0.079019633	-0.194872669	-0.652039599	0.394514142	0.949348164	NA	NA	NA	NA	NA	NA	NA	NA	NA	NA	NA	NA	667487400
O95470	SGPL1	-0.429090243	-0.780140701	0.382169209	-0.189186758	-0.581453808	1.196858801	-0.604849435	1.049282249	0.531768207	NA	NA	NA	-0.255132803	-1.252741514	-1.034810459	-1.954948511	1.342952911	3.001153695	0.464354604	-0.039088009	-0.44355587	-0.544119154	0.537146944	1.037101036	1.319617934	-0.37375713	-1.546498224	0.528071165	-0.05072655	-0.578348501	-0.65092918	0.409689628	1.10701825	0.381283373	-0.493865255	-0.922073421	2.183581791	-0.375215947	-2.558771511	0.359633613	0.687060688	2.00122577	-0.773096941	0.243059706	0.883073348	3178837200
O95573	ACSL3	-1.072209714	-0.892365689	0.578214165	-0.51742015	-0.040971781	2.574053054	0.469990138	1.052902739	0.635615106	-0.527283495	0.182565182	0.394075066	0.680054248	-0.478326073	-1.07224005	-1.509183452	0.605968359	2.239061924	0.100035721	-0.431500859	-0.505574149	-0.562750951	0.350157749	1.036116453	0.624896322	-0.258149065	-0.883023159	0.075327251	-0.319927743	-0.200398722	-0.852172332	0.375623344	1.20614307	0.484395963	-0.008174341	-0.547404565	-3.445032046	-0.380126903	3.002630519	NA	NA	NA	-0.475374605	0.319849117	0.790271594	3468010000
O95613;O95613-2	PCNT	0.013640911	-0.128329801	-0.514037414	-0.23757464	0.248291938	-1.5613239	-0.963588101	0.248777694	0.393965276	NA	0.16889872	0.149389449	1.014426712	-0.180184694	-1.468451353	-2.040318857	-0.684526513	1.207767938	NA	NA	NA	NA	NA	NA	NA	NA	NA	NA	NA	NA	0.193077822	0.81409919	0.603216843	1.390227437	0.82277093	-0.649706442	NA	NA	NA	NA	NA	NA	NA	NA	NA	382190630
O95817	BAG3	NA	NA	0.424277164	-0.825721429	NA	NA	NA	1.080589449	0.511872807	NA	0.447843644	0.848798181	0.923643625	-0.544434734	-1.502668665	-0.838770143	0.599222563	1.276020155	0.230080016	0.32803219	-0.019097281	-0.654263005	0.275483893	0.899794348	0.833335409	-0.003350941	-0.830228894	0.170694234	0.078063256	-0.000274	-0.343714157	0.618708512	0.969896447	NA	NA	NA	-2.311721152	-1.291097665	1.02069776	-0.918196821	0.641083553	1.559296014	NA	NA	NA	1149242740
O96008;O96008-2	TOMM40	-1.496875193	-1.978008669	NA	NA	NA	NA	NA	NA	NA	-0.349014918	NA	NA	NA	NA	NA	NA	NA	NA	0.372729271	0.018634174	-0.445263817	1.115366237	0.75309103	0.747086583	NA	NA	NA	0.139338514	-0.367899333	-0.545845168	-0.266836585	0.303342394	0.691534165	0.178236585	0.245617353	0.071488106	-4.298630154	-2.857259828	1.441324116	NA	NA	NA	NA	NA	NA	143995100
P00390;P00390-2;P00390-3;P00390-4;P00390-5	GSR	-0.491571347	-0.761628892	0.084880654	-1.011500717	NA	1.230387489	-0.922210111	1.272381578	0.680594415	NA	0.382390583	0.667301759	0.790271594	-0.644081628	-1.41734766	-1.042278516	1.119422583	2.040085839	0.544880997	-0.313907407	-0.808664762	-0.231955451	0.421048212	0.653060017	NA	NA	NA	0.617204432	-0.503261563	-0.781900826	-0.176169134	0.500088176	0.703455127	0.636357806	0.202887833	-0.400415594	NA	NA	NA	NA	NA	NA	-0.897624053	0.108892402	0.990591873	3081900000
P00441	SOD1	-0.517151717	-1.325792475	NA	NA	NA	-0.556860178	-0.92081648	1.04383442	0.489029064	NA	0.439250781	0.673285045	0.177981556	-0.642144006	-0.985387616	NA	NA	NA	NA	NA	NA	NA	NA	NA	NA	NA	NA	NA	NA	NA	NA	NA	NA	0.377068206	0.089362553	-0.140825544	NA	NA	NA	-1.179612692	0.820730401	2.00032457	NA	NA	NA	792781120
P00558	PGK1	-0.589593764	-0.94497098	0.355692898	-0.961114363	-0.686800594	1.141498188	-1.090311368	1.528871328	0.673827752	-0.680913926	0.304277388	0.826843352	0.714135594	-0.245762391	-0.962519376	-1.392932503	0.795683841	2.193708673	0.404140166	0.234256048	-0.172408573	-0.572737111	0.499067738	1.05734629	0.902112179	-0.13259374	-1.125478421	0.443182267	0.241962182	-0.201393672	-0.539414687	0.558071669	1.093222111	0.76994096	-0.34243316	-1.098598226	-3.385608644	0.565694652	3.944296247	-1.323227105	1.089769309	2.424707146	-0.95148479	0.186627327	1.15367565	69178100000
P00966	ASS1	0.272023189	-0.245454511	NA	-0.763562488	-1.093509567	1.843541725	-0.914085917	1.148413534	0.675093274	-0.641513713	0.454175893	0.814017133	0.503246954	-0.085251803	-0.598762751	-1.175794266	0.49865936	1.651086143	0.832282436	-0.477803605	-1.222902264	-0.039606913	0.38294387	0.426855132	0.671927385	-0.030044629	-0.630483264	1.009203827	-0.374112347	-1.389677904	-0.074805678	0.425996321	0.478402378	0.9800253	0.043484498	-1.108985291	-4.402626154	0.051302489	4.412307322	-1.703407507	0.299127408	2.012854681	-1.147234061	-0.01808891	1.130403762	12244011640
P02786	TFRC	-1.068392578	-1.598369533	1.370275897	-0.947500635	-0.889422941	2.71026093	-1.391644923	1.757108611	0.764855671	-0.882517721	0.133168933	1.465347637	0.829200099	-0.82161042	-1.654762608	-1.937049391	0.686164326	2.650213105	0.767654798	-0.65669452	-1.435690126	-0.771421394	0.685446835	1.408766199	1.883073348	0.135009441	-1.810662482	0.9067367	-0.638029565	-1.527408254	-0.652992068	0.722203692	1.367930141	0.441802155	-0.963531833	-1.433077713	-2.886619543	-0.439637204	2.422851935	-1.239702396	0.055889758	1.268913416	-1.2817721	0.268793675	1.655443425	14981947000
P02794	FTH1	-0.651087759	-1.423681039	NA	NA	-0.908252782	NA	NA	1.173255383	0.523762665	-0.406292471	0.212133508	0.772139031	NA	NA	NA	-1.066850413	-3.467453624	-2.400644116	0.231678162	-0.51245191	-0.738553432	-0.719067434	0.213751646	0.915941506	NA	NA	NA	0.193204014	-0.536398467	-0.692524843	-0.874190224	0.052555009	0.959918497	0.566961242	-0.699841124	-1.221623189	NA	NA	NA	NA	NA	NA	-0.970497641	-0.238646636	0.697595918	1129509839
P04075	ALDOA	-0.563966122	-1.095882041	1.105543992	-0.895019304	-0.75640403	1.768883002	-1.248039327	1.565353457	0.744419466	-0.616768505	0.597030524	1.124460486	0.395501575	-0.187362133	-0.57361715	-0.675051181	1.361038407	2.027118656	0.674189443	-0.374729511	-1.079356074	-0.284668885	0.496206666	0.729182941	0.660015865	-0.535143568	-1.192678054	0.703455127	-0.381366654	-1.062806289	-0.272210211	0.521050737	0.814345335	1.325386415	0.298775603	-1.043973094	-3.668519488	-0.742192799	3.014283871	-0.693271133	1.166201253	1.876605347	-1.175794266	0.431890348	1.521452826	38337200000
P04181;P04181-2	OAT	-1.70966997	-0.572286568	2.008594452	-0.937850651	NA	1.115699153	0.716420286	0.408168371	0.097880434	NA	NA	NA	-0.054317392	-0.509902288	-0.516986552	NA	NA	NA	0.510050456	-0.324599553	-0.783389931	-0.170848622	0.381061828	0.467592509	NA	NA	NA	0.342782282	-0.249359197	-0.623442887	-0.064510078	0.521452826	0.373843063	0.141694362	-0.332044311	-0.535708137	NA	NA	NA	NA	NA	NA	NA	NA	NA	620408870
P04183	TK1	-0.703102142	-0.772061814	0.091395186	-1.36717343	-0.415095208	1.247806018	0.189160371	1.029700234	0.545177635	-0.185392157	1.195473592	NA	0.997545331	-0.629612496	-1.507910962	-1.045490984	0.541118304	1.510708793	NA	NA	NA	NA	NA	NA	NA	NA	NA	NA	NA	NA	NA	NA	NA	-0.162492659	-0.106793135	0.201006466	NA	NA	NA	-0.388034474	0.51772922	0.905812981	-0.269842653	0.339137385	0.608998436	946121780
P04792	HSPB1	0.627420069	0.38272258	0.474254316	-1.00911773	-0.712929659	3.097678211	-1.946193556	1.060739158	0.40990682	-0.619824688	0.267595722	0.835924074	0.69412244	0.072586047	-0.657126713	-0.763684955	-0.017052045	0.703277924	0.16079114	-0.415210633	-0.513501854	-0.740962582	0.360869904	1.107353098	0.251688799	0.039699918	-0.489503868	0.183708817	-0.392269634	-0.604761674	-0.76326861	0.342327173	1.09423607	0.411100789	0.012211084	-0.395112645	-0.014033319	0.003746139	0.114233744	-1.537465991	0.706817847	2.181993025	-1.001905615	0.117828004	1.119688175	1.33425e+11
P04843	RPN1	-0.983731905	-1.147170154	0.512479747	-0.816570655	-0.702749879	1.165686877	-0.430100656	0.979732709	0.530470325	-0.466755625	0.233765377	0.508428653	-0.015520018	-1.403580027	-1.435534028	-2.248313486	1.215305839	3.409933966	0.410775259	-0.301088128	-0.707241805	-0.652561111	0.531468799	1.155878733	0.878215257	0.559344967	-0.197335269	0.479747934	-0.332316746	-0.810358853	-0.676895146	0.567837462	1.235604533	0.192067884	-0.24687473	-0.471168669	-3.849793892	-1.169517498	2.783854729	-1.27288986	0.413918977	1.657045428	-0.750906653	0.147176427	0.827087332	24985500000
P05023;P05023-2	ATP1A1	NA	-0.873106415	1.447103068	-0.679734848	0.234869152	2.753732884	-1.044776484	NA	NA	-1.02646954	NA	NA	0.088005871	-0.849440323	-0.913216234	-1.561238748	0.073820233	1.63505783	0.421263701	-0.744463011	-1.149824666	-1.347619058	0.483673919	1.797137522	NA	NA	NA	0.452595435	-0.821508432	-1.248964823	-1.246292784	0.456490772	1.870778973	0.561790462	-1.044746721	-1.549535655	-3.942174069	-1.45818783	2.505789328	-1.5333259	-0.550000271	0.850399397	NA	NA	NA	4934128700
P05556;P05556-3;P05556-4;P05556-5;P05556-2	ITGB1	NA	NA	0.472071799	-0.881082177	-0.387864571	NA	-1.021511467	-2.658537929	0.812128519	NA	NA	NA	0.034638318	-1.271670205	-1.356975042	-1.640388875	0.902343758	2.710679719	0.367147375	-0.344446666	-0.69042797	-0.892767438	0.430071128	1.260808535	NA	NA	NA	0.675906238	-0.006593735	-0.789486448	-0.993407542	0.531568609	1.348912241	0.285698126	-0.659380765	-0.907170145	NA	NA	NA	NA	NA	NA	-1.035372181	0.360420466	1.39583057	975840700
P06576	ATP5B	-0.838924969	-0.671829902	2.404712421	NA	NA	2.185232254	0.128689329	0.588900488	0.118758389	-0.61991337	NA	0.216361735	-0.093155571	-0.502709546	-0.406254233	-2.1634618	-0.617100386	1.584433416	0.31973353	-0.221438154	-0.584760538	-0.485276795	0.687239894	1.202135581	1.023610215	0.813114191	-0.275629127	0.362441834	-0.293394303	-0.66730925	-0.582728055	0.750520755	1.278520081	-0.087917362	-0.270416777	-0.213152756	-3.681085088	-2.632539468	1.18161146	-1.880497735	-0.337156483	1.604356038	-0.694437984	-0.052805157	0.49057013	26696862200
P06737	PYGL	-0.500728117	-0.792706835	0.346077535	-0.757452368	-0.414133694	0.784671485	-1.283491913	1.315913965	0.627980303	-0.569414977	0.252415659	1.314812517	0.371391584	-0.178453041	-0.581043697	-1.0417438	0.798009028	1.769814046	0.383718115	-0.518039803	-0.999826887	-0.412538993	0.309176187	0.727615551	NA	NA	NA	0.552868871	-0.444183845	-0.895046133	-0.363902096	0.363675722	0.659102536	0.683920981	-0.783315439	-1.269686114	-1.404840107	-0.205713072	1.199122642	NA	NA	NA	NA	NA	NA	3279521700
P07195	LDHB	NA	-2.684827971	1.621008601	-0.840293321	-0.412250982	-3.79816543	-2.464504386	1.270110276	0.631895859	-0.471268668	0.322851124	0.48398341	0.020911066	-0.2413557	-0.269494811	-0.544560985	1.292251682	1.714091622	NA	NA	NA	NA	NA	NA	NA	NA	NA	NA	NA	NA	NA	NA	NA	NA	NA	NA	-3.356117957	-1.219169197	2.095249317	-3.070481663	-2.965558881	0.104873377	-1.921062317	-0.630237609	1.304627854	6692833100
P07237	P4HB	-0.396251421	-0.482391706	2.205736567	-0.952936306	-0.777566359	3.731509115	-0.856998494	1.204453768	0.46550437	-0.726997425	0.339593501	1.136978812	-0.208010941	-0.450202705	-0.223239051	-0.953522909	1.066054738	1.995050288	0.365468586	-0.232836776	-0.604476489	-0.86157869	0.482951513	1.34465809	0.171078696	0.128161401	-0.032669052	0.368712484	-0.242669467	-0.605661473	-0.963250524	0.497637911	1.461109415	0.03083043	-0.458822209	-0.524354754	-2.422984552	-0.914249041	1.255984068	-1.851521384	0.673646872	2.293576485	NA	NA	NA	46896548100
P07737	PFN1	-0.205696434	-0.642098976	0.371056968	-0.833335966	-0.346261227	0.415650514	-0.982990306	1.424438422	0.675635301	-0.705264575	0.527570837	1.031677496	0.572404647	-0.582209581	-1.166211239	-1.230736043	1.080794082	2.323024127	0.449746239	-0.058427894	-0.513934406	-0.532950117	0.427177055	0.959918497	0.997111721	-0.380108127	-1.342890529	0.517023672	-0.058412871	-0.598041934	-0.484852749	0.477470103	0.965174762	0.626298949	-0.327963955	-0.937574304	-3.553222906	0.765704465	4.368349306	-0.860399535	1.216485907	1.8131963	-0.802511998	0.276317993	1.146068641	41401700000
P07814	EPRS	-0.779224303	-1.081216888	1.054570675	-0.809043863	-0.817155179	2.46383168	-0.906493909	1.339251427	0.579083579	-0.420761913	0.254231207	0.764600936	0.46383168	-0.080179417	-0.499157165	-0.791083261	0.937344392	1.753946772	0.488617835	0.095586908	-0.35370829	-0.537089127	0.537942091	1.052207196	1.292840634	-0.238408346	-1.463429812	0.450591032	0.024603367	-0.447622929	-0.449828253	0.575118667	1.059978188	0.500496149	-0.670176041	-1.169939428	-3.550634079	-1.287677158	2.151858817	-1.000028854	1.003602237	1.932098977	NA	NA	NA	20993391400
P07947	YES1	-0.34005718	-0.577917737	0.436694888	-0.852120245	-0.921936744	1.76366652	-0.849310357	1.34465809	NA	NA	NA	NA	0.095316842	-1.147617561	-1.235110367	-1.608012374	0.433279971	1.980610305	0.620961697	-0.569522024	-1.112381152	-0.657263222	0.447208888	1.094100916	NA	NA	NA	0.553655402	-0.407688884	-0.890652814	-0.502321217	0.795434491	1.3822799	NA	NA	NA	NA	NA	NA	NA	NA	NA	NA	NA	NA	491377720
P08107	HSPA1A	-0.562644406	-0.873820051	0.10608026	-0.826719028	-0.45638534	-1.77442891	-0.762852386	1.198682729	0.602361857	-0.649638542	0.177216201	0.655351829	0.683382058	-0.700098922	-1.380145679	-1.305003951	0.942758453	2.286348908	0.480782124	-0.384847405	-0.839699349	-0.433038758	0.421371433	0.84711499	0.509645176	0.007626092	-0.49307314	0.567350739	-0.377144596	-0.922839052	-0.467194328	0.486044993	0.926986188	0.726308091	0.154842407	-0.554866597	-4.002310161	0.146133829	4.131754091	-0.666026773	1.215802828	1.977646276	-0.766185549	0.051441711	0.817623258	44252500000
P08238	HSP90AB1	-0.12480185	-0.53032237	0.722990545	-0.770855105	-0.519011127	1.6073895	-1.028999139	1.328606717	0.688314661	-0.586275951	0.42234066	0.941331714	0.847596102	0.168642036	-0.672841529	-0.593811665	0.752406071	1.31103803	0.468322644	-0.009974571	-0.464743289	-0.492179994	0.445408894	0.925011974	1.16304782	-0.112724298	-1.367061785	0.470302579	-0.019989328	-0.495450791	-0.516057851	0.415650514	0.945382967	0.695192093	-0.559069057	-1.271078173	-3.278863616	-0.010962748	3.283729203	-0.212684561	1.685715936	1.878450703	-0.832436538	0.176960992	1.020839967	1.07396e+11
P08240	SRPR	-0.455850969	-0.69399447	0.387472834	-0.343457867	-0.488309324	0.505077915	-0.578887138	0.959176637	0.518132236	-0.48713599	0.310340121	0.543000877	0.306145559	-1.144361056	-1.331445136	-1.793756886	0.924099886	2.353972499	NA	NA	NA	NA	NA	NA	NA	NA	NA	0.423309237	-0.064283796	-0.487601164	-0.567532261	0.527670916	1.148218272	NA	NA	NA	-1.9174064	-0.316815597	1.600602791	NA	NA	NA	-0.366001588	-0.122695496	0.213005039	575265660
P08243	ASNS	-0.89391974	-1.018702617	-0.029264121	-0.591614209	-0.322559412	0.38272258	-1.132324898	1.26165116	0.598174612	-0.592484088	0.303108551	0.897008026	1.541118304	0.122473941	-1.421399364	-1.223407474	-0.720255346	0.604545816	0.368712484	-0.330247533	-0.667698799	-0.178502022	0.176578094	0.422878839	1.850639426	0.359408719	-1.641018676	0.453965265	-0.291521384	-0.762240509	-0.221959678	0.193834811	0.428999926	0.465817783	0.189033824	-0.226003675	-2.290956452	0.434668256	2.853117391	-0.321549437	1.245982361	1.682168747	-0.838770143	0.463308566	1.16033938	5121446200
P08574	CYC1	-1.017738337	-0.930160375	-0.17424693	NA	NA	1.506906555	0.057831475	NA	0.300650908	-0.376601318	-0.201576155	-0.147681487	NA	NA	NA	NA	NA	NA	0.263154625	-0.15896081	-0.566335448	-0.376170587	0.420617139	0.819586442	NA	NA	NA	0.404467197	-0.141207344	-0.622687422	-0.440811686	0.391657754	0.765619608	0.381947801	0.053667449	-0.37798802	-2.621843545	-1.873291398	0.748547105	NA	NA	NA	-0.045059265	-0.446954122	-0.32928654	1390681300
P08670	VIM	0.10634832	0.131326075	-0.459258506	-0.621688148	0.019630756	-4.243345584	-0.434129908	0.510354341	0.44826666	-0.302510834	0.344487663	0.271425676	0.606821212	-1.337557489	-1.959261839	-1.64200892	-0.219437924	1.41467678	0.673194574	-1.461203615	-2.117349126	-0.083599792	0.514198023	0.561594975	0.694479079	-0.199387891	-1.002367962	0.776188231	-1.447367172	-2.10159814	0.128821281	0.599698653	0.561106141	0.974529312	0.694924754	-0.324220193	-3.169679764	2.304627854	5.442379574	NA	NA	NA	-0.498688251	-0.150080781	0.345169251	7.91447e+11
P08758	ANXA5	-0.099911854	-0.375627675	1.343748912	-0.847803598	-0.233599896	1.625270489	-1.09819665	1.228418528	0.634500338	-0.525828767	0.571919463	0.778965477	0.354226457	-0.596165129	-0.926563623	-0.505656078	1.67676387	2.079975377	0.379066399	-0.208410944	-0.580202256	-0.735019269	0.331361267	1.174598169	0.943433784	-0.144042186	-0.909444622	0.398459827	-0.299649066	-0.633859664	-0.750688164	0.473215434	1.180211527	0.390447578	-0.45600928	-0.874428242	-1.022800686	0.713343895	1.736171894	-1.330864356	1.016852849	2.347722343	-0.909661426	0.042784398	0.980610305	7039580170
P09211	GSTP1	NA	NA	0.188021051	-1.17351456	-0.730272611	-3.87361914	NA	1.833213951	0.840926433	-0.736917505	0.341188772	0.987029751	0.570171448	-0.35125847	-0.907630166	-1.588486978	0.764006378	2.318981991	NA	NA	NA	NA	NA	NA	NA	NA	NA	NA	NA	NA	NA	NA	NA	NA	NA	NA	-2.447249146	0.796763858	2.906371132	NA	NA	NA	-0.907494851	0.494057132	1.364628458	12129100000
P09496;P09496-3;P09496-4;P09496-2	CLTA	-0.387298371	-0.74315841	4.166635114	-0.097687117	-0.580504255	3.420212891	-1.466416718	2.066571444	NA	-0.478366271	NA	1.346247774	0.063364879	-0.63547239	-0.698857229	NA	NA	NA	NA	NA	NA	NA	NA	NA	NA	NA	NA	0.247806018	-0.222178437	-0.355756066	0.27464931	0.836085712	0.733527887	NA	NA	NA	NA	NA	NA	-2.809246092	-1.017884398	1.791397348	NA	NA	NA	174224570
P09543;P09543-2	CNP	-1.030766607	-1.125698769	NA	NA	-0.165612385	4.132000966	-0.336008761	1.572938162	NA	-0.846609701	NA	NA	NA	NA	NA	NA	NA	NA	0.459011864	-0.245574234	-0.714562269	-0.609882646	0.565499693	1.097003928	NA	NA	NA	0.399772661	-0.273273393	-0.661227612	-0.797162305	0.481608943	1.150689643	NA	NA	NA	NA	NA	NA	NA	NA	NA	NA	NA	NA	757007920
P10253	GAA	NA	NA	NA	NA	NA	NA	NA	NA	NA	NA	NA	NA	NA	NA	NA	NA	NA	NA	0.355918372	-0.372131726	-0.825798143	-0.798391229	0.518333702	1.363114995	NA	NA	NA	0.322851124	-0.430081218	-0.792431947	-0.793906955	0.391217808	1.277389699	0.43850578	-0.423448839	-0.995016891	NA	NA	NA	NA	NA	NA	NA	NA	NA	634700000
P10586;P10586-2	PTPRF	-0.465061888	NA	0.300416628	-0.751708062	-0.49775088	NA	-0.88134791	NA	NA	NA	0.407733431	NA	-0.379075827	-1.438502779	-1.182524089	NA	NA	NA	0.738032794	-0.409163279	-1.137362147	-0.696774522	0.641546029	1.306320576	1.260868739	-0.188956498	-1.307251445	0.75411786	-0.398550688	-1.17078366	-0.665637675	0.54675867	1.307078739	0.526669809	-1.078045794	-1.763611474	NA	NA	NA	NA	NA	NA	NA	NA	NA	4736788000
P10768	ESD	0.255077682	-0.096668592	0.188907267	-0.95120582	-0.737566842	0.287826867	-1.100793427	1.356369214	0.769263957	-0.437857728	0.392317423	0.975556821	1.066605884	0.002594517	-1.073423619	-1.566955102	0.071350804	1.804507945	0.424062125	0.05004888	-0.347857728	-0.504120675	0.617768646	1.09241043	1.066261442	-0.172603686	-1.261500194	0.376179232	-0.015345033	-0.356938088	-0.516449897	0.620680241	1.178172832	0.748547105	-0.21702118	-0.959598485	-2.225936182	-0.035993287	2.189951036	-1.498708635	1.162274498	2.667528852	-0.579749375	0.162081103	0.584000383	8190221800
P10809	HSPD1	-0.76069973	-0.683553003	2.25969431	-1.065642024	-1.465818842	3.9311157	0.217727042	0.621055503	0.211510663	-1.021277187	-0.395852747	0.246347277	0.327687364	0.335025838	0.02034218	-1.530822524	0.195725548	1.776188231	0.369717729	-0.456286368	-0.777492168	-0.586795888	0.659741927	1.220577607	1.526219085	1.173703117	-0.372822766	0.358396262	-0.547763043	-0.889877337	-0.762534178	0.649201559	1.388685507	-0.120294234	-0.003987343	0.084608575	-4.575013435	-2.084915129	2.478402378	-1.808285761	-0.186475311	1.485426827	-0.348041347	-0.071360589	0.04949137	25436200000
P11021	HSPA5	-0.77442891	-0.826795795	1.520095326	-0.718687509	-1.190964287	3.275424296	-0.669166281	1.140124224	0.489645688	-0.739468435	0.097610797	0.93364817	-0.5325953	-0.212116241	0.304160547	-0.820081358	1.066537002	1.920598197	0.417487999	-0.265032479	-0.653831669	-0.871495424	0.493237419	1.386755775	0.386700602	0.070114503	-0.264564474	0.407950917	-0.305217847	-0.702914258	-0.915146552	0.522658421	1.445196982	-0.06635183	-0.434168893	-0.357603402	-4.000554101	-1.214675443	2.640528385	-1.984616618	-0.145030912	1.867303454	-0.754479998	0.389236386	1.043204499	60167200000
P11171;P11171-2;P11171-3;P11171-4;P11171-5;P11171-7;P11171-6	EPB41	-0.106032101	-1.088929726	NA	-1.026763451	-0.809448348	NA	-0.923085234	-4.462085732	NA	NA	NA	NA	NA	NA	NA	-0.593811665	0.181166174	0.774924076	NA	NA	NA	NA	NA	NA	NA	NA	NA	NA	NA	NA	NA	NA	NA	NA	NA	NA	-0.452569914	0.429642743	0.882134349	NA	NA	NA	NA	NA	NA	184926830
P11177;P11177-2;P11177-3	PDHB	-1.356901135	NA	NA	NA	NA	1.825297185	0.486250989	0.744074962	0.264716569	-0.703736433	NA	-0.348316819	0.353323291	-0.14039614	-0.55205059	-0.503302461	-0.48958489	0.013640911	0.262312878	-0.12070201	-0.325268191	-0.437916357	0.455228571	1.000504855	NA	NA	NA	0.501311749	-0.021145422	-0.514202242	-0.428779489	0.511366829	0.872946928	0.026020971	-0.528469144	-0.55949423	-2.905953148	-2.192711031	0.713167903	NA	NA	NA	NA	NA	NA	462007200
P11498	PC	-1.856110312	-1.153189797	NA	NA	NA	2.888246438	0.852318513	0.079838881	NA	-0.962800543	-0.636212159	NA	0.273217473	0.42867841	0.137503524	-2.389035421	0.10634832	2.467201213	1.080930488	0.08024833	-1.054991672	-0.015242968	0.801655338	0.89506991	1.404303691	0.651315802	-0.67929583	1.06942721	-0.061676565	-1.270555993	-0.187904348	0.814345335	0.913952109	0.388905884	-0.758550281	-1.132862633	NA	NA	NA	NA	NA	NA	NA	NA	NA	1042835620
P11532;P11532-4;P11532-2;P11532-3	DMD	0.035201596	NA	NA	-3.0185857	NA	-5.954109751	NA	-4.42957593	NA	NA	NA	NA	-8.900832472	-7.798041005	1.102792486	-4.225639251	-0.787169226	3.248079368	-5.859519728	-5.641405691	0.218099174	NA	NA	NA	-7.305791246	-7.157646398	-0.032728083	-0.248861961	-0.905899084	-0.657035715	NA	NA	NA	-4.217752489	-4.789700917	-0.571943391	-3.084731521	-2.902820728	0.224657734	NA	NA	NA	NA	NA	NA	581516500
P11586	MTHFD1	-0.09200184	-0.379695118	0.199750857	-0.86291623	-0.383792886	1.09396575	-0.883182808	1.282202549	0.622274431	-0.596601377	0.398569276	0.85814018	0.625364016	0.119820952	-0.473189994	-0.911071446	0.39583057	1.266336799	0.428571222	-0.013741989	-0.455178337	-0.435690126	0.507921465	0.956205376	1.251325232	-0.077269328	-1.443124295	0.517930742	0.059493725	-0.452234323	-0.505881408	0.498353002	1.013212111	0.526168995	-0.639332326	-1.149696626	-2.506188733	0.249627373	2.703565867	-0.96928255	1.106951271	2.094100916	-0.639175034	0.264116022	0.943208709	37515200000
P11717	IGF2R	-0.474231781	-1.155341181	NA	-1.130965639	-0.666576266	2.26089884	-1.398588723	-0.827512484	NA	-0.763586981	NA	NA	-0.046056882	-0.93569655	-0.810535962	-0.91479292	1.486611412	2.229126433	0.43839932	-0.563454346	-1.062565207	-0.937242758	0.439676323	1.361936758	NA	NA	NA	0.490262049	-0.613034586	-1.172050935	-1.186787278	0.481092237	1.513490746	0.097475959	-0.72234845	-0.911098576	NA	NA	NA	NA	NA	NA	NA	NA	NA	1776377300
P11766	ADH5	-1.007753644	-1.187937216	NA	NA	-0.420588112	1.834347159	-0.910366264	0.962808111	0.472695713	NA	0.349931373	0.668119125	0.451118776	-0.306287805	-0.553934377	-0.091709708	1.057207636	0.955461604	0.344601283	-0.150657206	-0.509224518	-0.610455214	0.416623592	1.0528332	NA	NA	NA	0.364908555	0.124195772	-0.266992816	-1.05328411	0.271545198	1.091395186	0.715454127	-0.303917134	-0.912537159	-2.608408229	0.284040264	2.892449315	-1.470968692	0.651775011	2.122772097	NA	NA	NA	2015980740
P12236	SLC25A6	-0.680798288	-1.036496283	0.071076162	NA	NA	1.849078522	-0.692198462	0.865839652	0.256165277	-0.268017414	NA	NA	-0.03935485	-0.056761279	0.332622014	NA	NA	NA	0.298071735	-0.228232715	-0.464086401	-0.263265256	0.685805625	0.968496309	NA	NA	NA	0.317304068	-0.221236324	-0.495918653	-0.299720097	0.562865168	0.941031169	0.115699153	0.345169251	0.238909117	-3.087058943	-1.516511808	1.570511506	-1.056971377	0.016638942	1.104470858	NA	NA	NA	1274831170
P12268	IMPDH2	-1.812434928	-1.765277969	1.461057013	-0.838408947	-0.632226378	2.459825027	0.259905175	0.987684678	0.436694888	-0.594682871	-0.205762987	0.224904644	0.267356012	-0.218749411	-0.490415626	-0.666095448	0.9814143	1.853077458	0.489645688	-0.184654109	-0.673301594	-0.458921356	0.432318067	0.848798181	NA	NA	NA	0.481712262	-0.178404062	-0.681584813	-0.445676383	0.437440824	0.83737816	0.481712262	-0.589420094	-1.002975017	-4.533593183	-1.898618858	2.634964929	-1.431247944	0.831796189	2.266996372	-0.69813145	0.096531743	0.618896412	5675400000
P12277	CKB	0.097610797	-0.19178796	NA	-1.111040546	-0.840396646	-0.96091777	-2.168252445	1.310689118	0.370052656	-0.656467102	0.309176187	0.987175316	0.520648536	-0.175435788	-0.841688828	-1.241816235	0.429428502	1.666892903	NA	NA	NA	NA	NA	NA	NA	NA	NA	NA	NA	NA	NA	NA	NA	NA	NA	NA	NA	NA	NA	NA	NA	NA	-0.719091183	0.13211616	0.929260776	3580800000
P12429	ANXA3	NA	NA	NA	NA	-0.359138489	NA	-1.857259828	1.052763657	0.5452765	1.521201533	NA	NA	-0.056326175	-0.343348042	-0.309699129	-0.614602097	1.190362011	1.686388469	0.31684085	-0.525745684	-0.861028298	-0.244890233	0.61805067	0.80182086	1.019132551	0.296545508	-0.722586495	0.329869872	-0.394183312	-0.552600656	-0.239702396	0.608714637	0.733093981	0.036186803	-0.212801595	-0.340221545	-1.855901407	0.71633248	2.474436043	NA	NA	NA	NA	NA	NA	1269911190
P13073	COX4I1	NA	NA	1.240619629	NA	NA	NA	NA	NA	NA	-1.058893689	NA	NA	NA	NA	NA	NA	NA	NA	NA	NA	NA	NA	NA	NA	NA	NA	NA	NA	NA	NA	-3.864512411	-3.035046947	0.829443681	-0.048561406	-0.196078653	-0.147521676	-2.019696793	-2.891642822	-0.87202342	NA	NA	NA	NA	NA	NA	369111600
P13639	EEF2	-0.03586017	-0.317175039	0.128293401	-0.83164037	-0.524998152	2.37856711	-1.050861045	1.285934808	0.635800817	-0.583246714	0.513894947	0.951811567	0.352532557	0.033652052	-0.317894194	-0.412827061	0.74682869	1.154777612	0.484086559	-0.101969697	-0.578520843	-0.446442891	0.51893793	0.969159702	1.051720116	-0.063107698	-1.253910858	0.467070757	-0.118445006	-0.610279015	-0.465300883	0.535256711	0.992695932	0.768417255	-0.313477062	-1.123999815	-3.586908566	-0.161508033	3.458644479	-0.20099561	1.404739666	1.612494048	-0.991341013	0.210638228	1.159047858	1.59178e+11
P13667	PDIA4	-0.367601482	-0.524728305	NA	NA	-0.854935617	2.734525377	-1.244445806	0.859651564	0.58062791	-0.670497477	NA	0.859333509	-0.438893859	-0.399673149	0.046560906	-0.356033016	1.36120689	1.723252735	0.415217825	-0.307590657	-0.707218251	-0.831383635	0.48398341	1.278103728	0.163369914	0.020199923	-0.043883856	0.524464926	-0.316348455	-0.844121267	-0.857285964	0.549028378	1.374399637	0.193582525	-0.499667027	-0.70481772	-3.08033194	-0.846687534	2.220051296	-1.85595363	0.775851231	2.775240219	NA	NA	NA	13320455730
P13797	PLS3	NA	NA	NA	-0.738192406	-0.811016797	NA	-1.666484669	1.403813062	0.651040207	-0.678141156	NA	1.230694897	0.436161839	0.02474519	-0.409431513	-0.069890963	0.816067173	1.059839787	0.405338916	-0.037029057	-0.400396552	-0.714988471	0.10608026	0.774924076	NA	NA	NA	-0.107057261	-0.800500396	-0.967137446	-0.544834568	0.60046007	1.147241564	0.898092236	0.010206943	-0.885926208	-2.864596469	-0.302670976	2.561985922	NA	NA	NA	-1.153542789	0.345509924	1.607531537	1411969600
P13804;P13804-2	ETFA	-1.234397364	-0.764983742	NA	NA	NA	2.653472812	0.688941238	0.406863158	0.107286135	NA	NA	NA	0.40958102	-0.351240066	-0.664676824	-0.742168667	-0.440361355	0.301821736	0.544188607	-0.142066764	-0.698084638	-0.376807365	0.789270186	1.106214296	NA	NA	NA	0.581013735	-0.12803022	-0.717951688	-0.305110895	0.732573121	0.971368811	0.036186803	-0.423797153	-0.580094414	NA	NA	NA	-1.75603851	-0.363196757	1.392811976	NA	NA	NA	1409894300
P13807;P13807-2	GYS1	-0.788987807	-0.960384297	0.394184847	NA	NA	2.264836648	-0.554972569	1.415434186	0.691266147	-0.596383237	0.040120917	0.770617647	0.554441505	0.203263813	-0.304914837	-1.459972731	-0.155003812	1.298071735	0.339023333	-0.173856287	-0.466137679	-0.62273185	0.410123978	0.974529312	0.947030221	-0.450813862	-1.429109667	0.316145742	-0.097116037	-0.487783229	-0.662962608	0.201508404	0.972913177	0.557875677	-0.542962618	-1.139776115	-1.734611115	-0.195582921	1.539034703	NA	NA	NA	NA	NA	NA	3126061560
P14324	FDPS	-0.238867941	-0.550782008	1.533264313	-0.875724809	-1.10234135	0.709819968	-1.212801595	1.663025756	0.88455885	-0.751538029	0.360308085	0.797179034	0.575409153	-0.256217931	-0.859587789	-0.989649812	1.38708677	2.44437553	0.442226945	-0.3634937	-0.796435474	-0.662825559	0.337311477	1.031818626	1.254352163	0.009777122	-1.373289872	0.476744584	-0.455376138	-0.95441724	-0.787468013	0.286526343	1.075327251	0.859094923	-0.549979149	-1.388544303	-1.986216185	0.689388627	2.67559014	-0.767830457	1.306437243	2.206799487	-0.893383671	0.305562016	1.093830572	6332107950
P14618;P14618-3	PKM2	-0.889770408	-1.385601105	0.337425664	-0.883475544	-0.696657606	1.57922843	-1.520396911	1.546215385	0.713695815	-0.592092577	0.484705299	0.865047789	0.580434959	0.10017032	-0.496244213	-1.287360202	0.656908183	2.046002047	0.426318435	-0.133780408	-0.51593407	-0.5309059	0.399444565	0.992550923	1.075121841	-0.358860942	-1.419584337	0.446573853	-0.07963047	-0.460449077	-0.535248101	0.521955279	1.062259894	0.695013873	-0.263888734	-1.00500038	-2.837222796	-0.453754976	2.383441646	-1.497974978	0.969380765	2.530620141	-1.057872142	0.371168515	1.362946734	1.6123e+10
P14625	HSP90B1	-0.747850814	-0.846921057	2.029558897	-0.845209429	-1.342341704	2.703743034	-0.813169866	1.112366523	0.459431619	-0.876916561	-0.001876724	0.794353478	-0.499952628	0.0614306	0.473007568	-0.920707233	0.705579862	1.587364991	0.427284346	-0.149344574	-0.597146873	-0.782570733	0.542505701	1.328434383	1.922920918	0.760689347	-1.130649716	0.495081119	-0.132309085	-0.627560456	-0.814894637	0.613625944	1.393196512	0.236462004	-0.557666877	-0.791282987	-2.601299397	-0.815707009	1.811183285	-1.840422478	0.507312604	2.401985363	-0.758745554	-0.281754561	0.5290713	6.3807e+10
P14635	CCNB1	-0.3677504	-1.145062818	0.255802837	-1.315773719	NA	NA	-1.232396047	1.052763657	0.49559284	-0.414422081	-0.228435526	NA	1.695325744	0.135928816	-1.308322913	-1.769305103	-1.228401722	0.536948088	NA	NA	NA	NA	NA	NA	NA	NA	NA	NA	NA	NA	NA	NA	NA	NA	NA	NA	NA	NA	NA	NA	NA	NA	NA	NA	NA	549482820
P14868	DARS	-1.233413319	-1.203634823	1.427767059	-0.750833819	-0.670841952	2.656748048	-0.816951839	1.130140135	0.230940776	-0.33730229	-0.348041347	NA	0.114900024	-0.187920782	-0.318253905	-0.879170337	1.174981592	2.028569152	0.44794941	-0.053493701	-0.548649077	-0.561366478	0.488309336	1.069220959	1.403485883	0.13211616	-1.197236023	0.527770989	-0.053628455	-0.574476243	-0.571257281	0.567156004	1.12108173	0.497842259	-0.821992939	-1.325611666	-3.346635421	-1.830485424	1.128755306	-0.761531057	0.679153521	1.440686484	NA	NA	NA	18649354200
P15121	AKR1B1	0.357608304	-0.305824059	0.417379976	-0.972647751	-0.682348615	0.475396222	-1.176413665	1.384215624	0.644594661	-0.432785573	0.413485768	0.965396436	0.702657543	-0.23765969	-0.910420496	-1.427207323	0.790355014	2.150007188	NA	NA	NA	NA	NA	NA	NA	NA	NA	NA	NA	NA	NA	NA	NA	NA	NA	NA	-2.802285552	0.300065137	3.10233899	NA	NA	NA	-0.724611464	0.396269112	1.053319904	5765100000
P15559;P15559-2	NQO1	-0.108471935	-0.472309069	0.953078953	NA	-0.682811722	4.383773402	-0.92322202	0.887993096	0.339707507	-0.693364446	0.087870133	0.624241296	0.448372395	-0.171254697	-0.685547086	-0.096869153	1.10433666	1.311851831	0.368377246	-0.294667863	-0.6280286	-0.576432585	0.296897858	0.890641244	NA	NA	NA	0.497944422	-0.311184055	-0.78103289	-0.744704733	0.252052275	0.911729925	0.152897287	-0.171254697	-0.266367994	-3.70703925	-0.028072085	3.678973308	-0.915554696	0.487897901	1.619741659	-0.504304837	0.159758338	0.599508236	6540354000
P15924;P15924-2	DSP	-0.213754946	-0.092355553	-0.944998755	0.025454096	NA	2.884617456	-0.692361644	0.45995614	0.416299305	-0.39088806	0.318345767	0.312897473	0.395172506	-1.552579495	-1.977326812	-2.194691033	-0.052296444	2.11313371	0.25821739	-1.062836427	-1.312294275	-0.173953938	0.394514142	0.555914294	0.3822799	-0.576669246	-0.88824752	0.255561159	-1.138314546	-1.366950149	-0.140332535	0.431462503	0.544485386	1.290955143	0.540622481	-0.753214946	-1.393273525	0.506195692	2.128689329	-0.899264503	1.63705374	2.571118553	-0.74335161	-0.103875432	0.666029381	1.1902e+11
P16152	CBR1	-0.46841143	-0.854309504	0.743213343	-1.647241475	-1.156594958	-0.510374862	-1.303293921	1.312839402	0.634779111	-0.602481773	0.207268173	0.650396947	0.79110557	-0.233498124	-1.01829345	-1.037769349	0.474254316	1.362049012	0.293605911	-0.155903638	-0.505185047	-0.577400989	0.477262849	1.046910083	NA	NA	NA	0.540027269	-0.050846101	-0.561366478	-0.285143459	0.405121035	0.874836303	0.619366055	-0.385167679	-0.96826605	NA	NA	NA	NA	NA	NA	-0.853501176	0.220082261	1.057970069	3869303300
P16615;P16615-3;P16615-2;P16615-5;P16615-4	ATP2A2	-0.665385962	-0.859509258	0.597221268	-0.631756871	-0.449690321	1.185105363	-0.257269389	1.060047384	0.464981862	-0.441889136	0.171078696	0.553065544	0.023326332	-0.836320942	-0.800977898	-1.505410304	0.923871774	2.412781525	0.418783639	-0.142576291	-0.541240047	-0.734395079	0.49057013	1.235788319	1.10648233	-0.066956195	-0.989420649	0.484499082	-0.068105187	-0.558006674	-0.744414672	0.552377071	1.213627239	0.474358163	-0.492788897	-0.946304751	-2.294844835	-0.70312563	1.669979174	-1.351332088	0.360645202	1.774544614	-0.685686311	0.380064459	1.014926544	9129985500
P17301	ITGA2	NA	NA	NA	NA	NA	NA	-0.938818281	NA	NA	NA	NA	-4.419939439	0.914181795	-2.31811001	-3.232294359	NA	NA	NA	NA	NA	NA	NA	NA	NA	NA	NA	NA	1.262373019	-0.104945606	-1.367322303	NA	NA	NA	0.822607794	0.170053235	-0.65258379	NA	NA	NA	NA	NA	NA	-1.78672116	-3.140761921	-1.353984846	69258650
P17706;P17706-2;P17706-3	PTPN2	-0.451504189	-0.727451204	-0.02130647	-0.715912342	-0.152516143	0.136585153	-0.98139431	1.093086862	0.562376764	NA	0.153286521	0.611644543	0.193456366	-1.47252925	-1.524790573	-2.20756107	0.491288732	1.862709258	0.567837462	0.392097567	-0.203601596	-0.306055913	0.603501726	0.933346019	NA	NA	NA	0.76951787	0.209016592	-0.37244919	-0.556966297	0.325846898	0.964213778	NA	NA	NA	-2.089267338	1.542802827	3.632035504	NA	NA	NA	0.005328121	0.133432007	0.128029389	1075815360
P17812	CTPS	-0.827845354	-0.682556995	0.095721922	-0.749960106	-0.594225422	2.186627327	-0.606276292	1.098823768	0.603501726	-0.647942092	0.12551886	0.64653135	0.295135249	0.262433158	0.002450499	-0.333534248	0.599889045	0.927137939	0.606915942	-0.084716222	-0.669739922	-0.425326857	0.409363779	0.827168649	NA	NA	NA	0.519541905	-0.128329801	-0.572930245	-0.516697559	0.360645202	0.872395394	0.463413204	-0.398455604	-0.810308254	-2.556563087	-0.213286555	2.366979584	-1.79816543	-0.079523754	1.718613699	-0.958953316	-0.001111303	1.004968732	6504154800
P17987	TCP1	-0.278933631	-0.754893814	0.908889747	-0.828306377	-0.603818586	1.120219212	-1.094741534	1.502890664	0.677169939	-0.543992941	0.450696596	1.020057652	0.480368537	-0.187674292	-0.637019612	-1.110074834	1.088209455	2.28534303	0.463622457	-0.224384715	-0.599505789	-0.578240798	0.481195593	1.030194804	1.199311135	-0.236656419	-1.476980097	0.49015934	-0.140364337	-0.707571607	-0.612306604	0.456595905	1.100708589	0.533563348	-0.407076592	-1.035401752	-3.544864034	-0.619736012	2.901397912	-0.693201152	1.026233491	1.823260228	-0.837274347	0.259664184	1.124129585	21839900000
P18031	PTPN1	-0.499034825	-0.493519921	0.290542363	-0.200183239	-0.367843481	1.723471189	-0.696797907	0.99494171	0.486971744	-0.494230993	NA	NA	0.361992886	0.055056793	-0.356069946	-1.651631591	0.847756437	2.229403344	0.481195593	0.097206246	-0.4371153	-0.505471743	0.530470325	1.046700587	1.177662708	-0.07751288	-1.294526301	0.50019018	-0.0604725	-0.604191361	-0.585864467	0.553950241	1.104202449	0.389566812	-0.825056746	-1.221589545	-2.099247163	-0.317462658	1.952892642	-1.059525006	1.224842921	2.284395681	-0.786347879	1.566863852	2.35323859	4782503400
P19623	SRM	-0.705688039	-1.202970416	1.013426527	-0.902955606	-0.443065454	0.16079114	-0.855823076	0.93530887	0.476640909	-0.601102429	0.342668518	0.526168995	0.40729836	-0.122365674	-0.555311733	-0.739299839	0.834468522	1.573762296	0.65094833	-0.0872735	-0.738216472	-0.564648771	0.534460082	1.178619043	0.890563427	0.236584458	-0.601583955	0.659559273	0.064055064	-0.53541537	-0.463827709	0.569977093	1.068533241	0.363002823	-0.679850401	-0.973327399	NA	NA	NA	NA	NA	NA	-0.264183248	0.250961574	0.515207819	725803900
P21266	GSTM3	-0.524126521	-0.488612928	NA	NA	NA	2.735760441	-0.23575577	1.110430064	0.395282204	-0.568066874	0.120882733	0.736041974	0.645978275	0.173639164	-0.468950476	-0.632136936	0.066123642	0.650672665	0.493954694	0.046560906	-0.421979109	-0.320972626	0.538438835	0.844867676	0.292663973	0.009777122	-0.087058943	0.515813357	0.058247217	-0.459873512	-0.349070046	0.533363998	0.910886132	0.569879906	-0.237965911	-0.847855529	-1.856162543	0.287354085	2.235236889	-1.086752489	0.975189938	2.129118128	NA	NA	NA	19857356600
P21281	ATP6V1B2	-0.158332757	-0.800801958	NA	-1.181345737	NA	1.123202659	-0.778951972	1.436268465	0.748375356	NA	NA	0.857264445	0.276913483	-0.045118805	-0.354925536	-0.89485834	0.626298949	1.683965882	0.163369914	-0.271234863	-0.511176536	-0.561217461	0.251082803	0.838830781	NA	NA	NA	NA	NA	NA	-0.472749464	0.309758271	0.732138928	NA	NA	NA	-3.474235789	-1.515727791	1.958508636	NA	NA	NA	NA	NA	NA	163064500
P21283	ATP6V1C1	NA	-0.550063639	0.232906301	NA	-0.449335701	1.856706881	-1.060427367	0.552180304	NA	-0.357603402	NA	0.612116552	NA	NA	NA	-1.360230689	0.476537226	1.869595077	NA	NA	NA	NA	NA	NA	NA	NA	NA	0.265436896	-0.356605547	-0.621976756	-0.400320388	0.078609835	-0.330247533	0.652784755	-0.245163795	-0.897973501	NA	NA	NA	-0.153911919	1.341302653	1.495234655	NA	NA	NA	245980020
P21333;P21333-2	FLNA	0.161307264	-0.120764754	-0.235942651	-0.830485424	-0.357510979	3.072723231	-1.518494383	0.996894866	0.545474211	-0.534015091	0.775682702	1.213751646	0.612305313	-0.612858072	-1.211531441	-1.625222016	0.461109415	2.061672527	0.522658421	0.060185765	-0.48321831	-0.222195266	0.532865503	0.771378539	0.785173874	-0.209561572	-1.023533711	0.596553553	0.037733627	-0.575679832	-0.266472113	0.552377071	0.832039333	1.157625846	0.33193447	-0.846947007	-2.703783429	0.552573811	3.307005856	-0.71066127	1.38294387	2.079326905	-1.247559673	0.130799111	1.383109814	3.22781e+11
P21796	VDAC1	NA	NA	1.768713657	NA	-0.671760954	3.159257809	0.300885149	NA	NA	-0.291539042	NA	NA	NA	NA	NA	NA	NA	NA	NA	NA	NA	-0.147042349	0.348685669	0.50589093	NA	NA	NA	0.474773476	-0.155453655	-0.663853746	-0.301194782	0.231186613	0.65617599	0.071762669	0.203514411	0.10648233	-4.817785714	-3.430960064	1.776483041	-1.424765132	-0.303115909	0.616639997	NA	NA	NA	1053166200
P21926	CD9	NA	NA	NA	-0.88888854	-0.962182048	NA	NA	NA	NA	NA	NA	NA	NA	NA	NA	NA	NA	NA	0.272262125	-0.654785321	-0.934207131	-0.565203662	0.688404188	1.457436698	NA	NA	NA	0.494978753	-0.380295897	-0.970638997	-0.352234215	1.200629898	1.60928218	NA	NA	NA	NA	NA	NA	NA	NA	NA	NA	NA	NA	85276600
P21964;P21964-2	COMT	-0.509614711	-0.860949687	0.348119084	NA	-0.288487473	2.739675315	-0.17362846	0.84567069	0.410449655	NA	-0.223794922	0.386369519	0.338795203	-0.691429429	-1.23779578	-1.578542387	0.40403114	1.87903915	0.440208075	-0.134255348	-0.54595048	-0.507029088	0.513591806	1.005831115	1.341928835	-0.066246092	-1.454426944	0.439144376	-0.037310323	-0.599724402	-0.501238534	0.469573445	0.968496309	0.675454648	-0.191079573	-0.846402168	NA	NA	NA	NA	1.606205313	2.935007067	NA	NA	NA	1906334100
P22694;P22694-2;P22694-9;P22694-6;P22694-7;P22694-5;P22694-3;P22694-4;P22694-8	PRKACB	NA	-1.175012247	NA	NA	-0.545129253	1.790938814	-1.41623062	0.963474124	0.423094054	NA	-0.253549636	0.313710226	-0.12340251	-0.767412915	-0.641716277	-1.053493701	0.689388627	1.644733082	0.233397264	-0.413403371	-0.693247806	-0.873529268	0.258820397	1.165815488	NA	NA	NA	0.177343788	-0.280282084	-0.395245456	-1.157592327	0.591775147	1.534260856	0.527370657	-0.753920319	-1.237251495	NA	NA	NA	NA	NA	NA	NA	NA	NA	97976810
P22695	UQCRC2	NA	NA	1.457016363	NA	NA	1.271545198	0.537842721	0.833416375	0.263635404	-0.433038758	NA	NA	NA	NA	NA	-2.059795655	-0.614602097	1.252294541	0.426747809	-0.220042743	-0.678256582	-0.307412115	0.458487	0.769179309	1.399991351	0.612965779	-0.766136476	0.55345881	-0.1629933	-0.842904535	-0.372934858	0.435415241	0.770279343	0.167357928	-0.339728506	-0.50864969	-1.832128292	-2.034869577	-0.202737945	-1.644307102	2.14834845	3.792647156	NA	NA	NA	4156143400
P23258;Q9NRH3	TUBG1;TUBG2	NA	-0.888728258	NA	-0.964995526	-0.419584337	2.031254025	-1.228165117	1.088209455	0.478713002	-0.421727857	0.797511089	0.658005777	0.376179232	-0.20572971	-0.574626636	-0.454446712	0.729269968	1.234746552	0.421802281	0.079019633	-0.37603952	0.009347172	0.517628449	0.822934048	NA	NA	NA	0.41283571	0	-0.511341037	-0.530093191	0.502330602	0.938624545	NA	NA	NA	-3.34794219	-0.281649335	3.066278666	NA	NA	NA	NA	NA	NA	629494850
P23284	PPIB	0.132379425	-0.190733743	1.792064047	-0.776231492	-1.023093852	0.742092468	-1.433740116	1.371614618	0.702125576	-0.363345221	0.274291484	0.818359765	-0.15121784	-0.624643558	-0.499279515	-0.91879674	1.360869904	2.897124231	0.438612232	-0.214909845	-0.684341032	-0.710850166	0.477780929	1.190362011	0.112766845	-0.176707158	-0.289474558	0.477884522	-0.278671092	-0.728239686	-0.783240952	0.465922239	1.272739878	-0.005796838	-0.47884873	-0.507316151	-3.296757519	-1.197864699	1.935648323	-1.453636426	0.735608823	2.106884289	0.352645545	0.275126274	0.237441347	10026036700
P23526	AHCY	-0.012388077	-0.469789391	0.354000719	-0.953914111	-0.614977669	1.097408535	-1.259495491	1.502330602	0.735175542	-0.509450406	0.37717929	0.885105754	0.3887957	-0.195219493	-0.590744853	-1.131123627	0.764431087	1.942495738	0.422771219	-0.206345454	-0.619580842	-0.423506886	0.446573853	0.877665734	0.870187146	-0.380333454	-1.230566763	0.475499987	-0.121486518	-0.620179448	-0.436197561	0.534360472	0.95746891	0.874600266	-0.009030622	-0.945665499	-3.231616624	0.024177814	3.15552258	-1.165143187	1.023184369	2.241596155	-1.03294947	0.083519749	1.133300476	37122800000
P23528	CFL1	-0.076904078	-0.495715216	0.510556895	-0.778729195	-0.365927218	0.407733431	-1.402549872	1.276615769	0.696082866	-0.430392253	0.272381578	0.541217448	0.527971113	-1.049158362	-1.45189881	-1.854022626	0.791355669	2.668300699	0.310921735	-0.06340917	-0.436451345	-0.502975306	0.492109553	1.007410813	-0.155919712	-0.015957574	0.111164889	0.435948565	-0.048964324	-0.475695561	-0.596688643	0.363339312	0.976730221	0.567642792	-0.332661903	-0.971883529	-4.537608387	-0.179776098	4.226739712	-0.835136506	1.133366243	1.989029983	-0.863099911	0.219462839	1.051511318	14879142600
P24539	ATP5F1	-0.809827655	-0.854779063	2.751870721	NA	NA	1.215554355	-0.878321443	1.149649582	0.013640911	-0.694367947	NA	NA	NA	NA	NA	NA	NA	NA	0.258096758	-0.179040917	-0.43734971	-0.287958955	0.528971317	0.813114191	0.68670221	0.408603179	-0.281982579	0.2131295	-0.182573208	-0.41371083	-0.332262255	0.522758841	0.804631843	0.293605911	0.343237247	-0.043616176	NA	NA	NA	NA	NA	NA	NA	NA	NA	330367800
P24666;P24666-2;P24666-3	ACP1	0.059216817	-0.288522714	0.08827731	-0.170345248	-0.47738175	0.3934162	-1.180364513	1.08004362	0.462785263	-0.755648725	-0.205347083	0.740279983	0.54399072	-0.409623139	-1.034012598	-0.758721143	0.22897257	0.987757429	NA	NA	NA	-0.987045229	0.041102772	1.028144768	0.975556821	-0.593615716	-1.278933631	0.2131295	-0.038732296	-0.322830061	-0.649185961	0.545869551	1.187641078	0.522959662	-0.735235398	-1.259495491	NA	NA	NA	-0.81342338	1.601221086	2.295135249	-0.278338612	0.933346019	1.211635253	3405229000
P24752	ACAT1	-0.870782936	-0.889850604	NA	NA	NA	0.881586316	NA	0.45638563	0.263635404	NA	NA	NA	0.111031312	-0.017183437	0.168513676	-1.873027144	-0.324671823	1.548337976	0.295135249	-0.197285645	-0.490516968	-0.760162068	0.816558749	1.527220504	NA	NA	NA	0.422771219	-0.222212096	-0.616547294	-0.623709617	0.763241586	1.477159211	-0.01187887	-0.428002896	-0.543782611	-4.13221105	-2.355276146	1.776946192	NA	NA	NA	NA	NA	NA	871963000
P25705	ATP5A1	-1.163914288	-1.054691953	3.022279029	-1.065460853	-0.274913275	2.403922105	0.026162654	0.565889584	0.146133829	-0.633300111	NA	NA	-0.022727404	-0.53105182	-0.632405278	-2.145541488	-0.891428709	1.240314329	0.379066399	-0.136109112	-0.514490735	-0.402645226	0.658462861	1.081135072	1.082293836	0.744074962	-0.324726028	0.442439294	-0.168998368	-0.588118238	-0.451879076	0.732659944	1.2429378	-0.026498928	-0.238748773	-0.225514423	-4.236068384	-2.759649031	1.990482958	-1.685848757	-0.206162367	1.434508137	NA	NA	NA	27223300000
P25788;P25788-2	PSMA3	NA	NA	NA	NA	NA	0.921512501	-1.444694276	1.325386415	0.413160776	-0.566655925	NA	NA	NA	NA	NA	-0.858201023	1.006118461	1.873380128	0.317535622	0.199750857	-0.128361339	NA	NA	NA	NA	NA	NA	0.505687719	0.017921908	-0.5147999	-0.870756555	0.141040345	0.998556583	0.400865778	-0.476458116	-0.813803734	-1.307322852	-1.441007526	-0.133701266	NA	NA	NA	NA	NA	NA	474995690
P26196	DDX6	-0.306555418	-0.463032025	0.419323145	-0.875274848	-0.451622564	1.840402806	-1.198957261	1.295076458	0.70372089	-0.261309974	0.454175893	1.094168495	0.866235421	-0.261725033	-1.11916561	-1.030000438	0.322389683	1.304744658	0.49057013	-0.013596347	-0.532470092	-0.265899556	0.624615633	0.949422875	0.871449416	-0.157367054	-0.921718088	0.600650362	0.053111336	-0.579253525	-0.451484461	0.53216732	0.958582874	0.730313886	-0.294862533	-1.081491638	NA	NA	NA	-0.454644412	1.327112471	2.002450499	-1.082255106	0.276675317	1.356087454	5284852000
P26640	VARS	-0.667790473	-0.963982042	0.598174612	-0.714775355	-0.752996107	2.025950124	-1.050562184	1.122341408	0.416515504	-0.445420971	NA	0.60245688	0.368265483	-0.259599114	-0.658720122	-0.501034346	1.030265443	1.524214158	0.413269114	0.081748651	-0.333879697	-0.520583163	0.535157156	0.988557451	0.917011584	-0.348776057	-1.18764143	0.510860674	0.123268887	-0.40801427	-0.463628747	0.522959662	1.00353028	0.397255346	-0.549577887	-0.973497361	-2.662277492	-1.302688771	1.591775147	-1.025118316	1.162145571	1.767400556	-0.392534745	-0.298974445	-0.075413596	14862100000
P27708	CAD	-0.540022883	-0.670727118	0.235481995	-0.885579666	-0.682834882	1.430392334	-0.902200452	1.130799111	0.54260475	-0.611711255	0.266036894	0.767400556	0.695013873	0.136060107	-0.593136842	-0.592636371	0.207892852	0.808096689	0.269870983	-0.192265905	-0.477140745	-0.73850529	0.415974946	1.154259146	1.285698126	-0.084884526	-1.351957994	0.349704962	-0.144169725	-0.500544411	-0.746155918	0.478816529	1.158530925	0.401302792	-0.591896862	-1.038154451	-3.059855806	-0.287360202	2.825256474	-1.313261938	1.442757758	2.667506144	-0.819648419	0.250233981	1.156784908	18573882400
P27816;P27816-6;P27816-2	MAP4	0.108758614	-0.23917442	NA	-0.807805835	-0.779125267	2.040436586	-1.300270707	0.957691771	0.569102173	-0.523131015	0.611738957	0.837781812	0.563353406	-0.063590084	-0.620046403	-0.710566831	0.607768235	1.348855601	NA	NA	NA	NA	NA	NA	NA	NA	NA	NA	NA	NA	NA	NA	NA	NA	NA	NA	-2.259530031	-0.770756643	1.488772059	NA	NA	NA	NA	NA	NA	2376761300
P28290;P28290-3;P28290-2	SSFA2	-0.224081363	-0.170686224	0.109293689	-0.751926706	-0.368197245	2.513061158	-0.644758156	0.772223506	0.665392771	-0.396289395	0.327457434	0.834144866	NA	NA	NA	-2.042932328	0.565402204	2.608359809	NA	NA	NA	NA	NA	NA	NA	NA	NA	NA	NA	NA	NA	NA	NA	NA	NA	NA	NA	NA	NA	NA	NA	NA	-0.882969947	-0.131803171	0.863224853	532207700
P30041	PRDX6	-0.24696033	-0.739612963	0.291367804	-1.168933489	-0.611711255	0.643394453	-1.001385652	1.104537952	0.58842082	-0.519776246	0.484189701	0.77070221	0.391437798	-0.35921251	-0.825491312	-0.631220478	1.246590503	1.856667047	0.354452161	-0.298424329	-0.641986407	-0.689869318	0.440208075	1.148088083	0.606821212	-0.100252046	-0.878586669	0.317882883	-0.340477261	-0.718141542	-0.753044735	0.475396222	1.232169543	0.618802465	-0.578714752	-1.188759161	-2.356827232	0.211012193	2.534310665	-1.024912806	1.137110008	2.177949675	-0.99240261	0.095721922	1.117761525	8932600000
P30044;P30044-2	PRDX5	-0.130997235	NA	0.32308179	-1.128818724	-0.779348106	1.259121806	-0.932278688	1.403376807	0.683471893	-0.520252066	0.235481995	0.911499849	1.00353028	0.080794082	-1.119196948	-0.491104892	0.519944414	1.010994616	0.423309237	-0.170182906	-0.665980991	-0.575228368	0.555718009	1.020057652	NA	NA	NA	0.348685669	-0.141684736	-0.590614495	-0.77707182	0.298306396	1.22428729	0.345055675	-0.437623236	-0.808437349	NA	NA	NA	-1.303828087	0.961030572	2.264896684	-0.4886939	0.47518867	0.986301705	2.748e+09
P30084	ECHS1	-0.836707382	-0.425888801	NA	NA	NA	1.72935699	NA	NA	NA	NA	NA	NA	NA	NA	NA	NA	NA	NA	NA	NA	NA	-0.257631543	0.715190517	0.972766165	NA	NA	NA	0.246955265	-0.017942827	-0.442241931	-0.764542513	0.729618025	1.326997465	-0.272436725	-0.463768018	-0.400663161	NA	NA	NA	NA	NA	NA	NA	NA	NA	411681200
P30101	PDIA3	-0.206561858	-0.349529523	2.174725988	-0.898484385	-1.019901561	2.075019125	-1.114347549	1.190551652	0.59493067	-0.658697347	0.370164281	0.45995614	-0.242549984	-0.728430898	-0.489645659	-0.912401382	1.5627675	2.532242142	0.38272258	-0.170994796	-0.53907924	-0.805534668	0.533663013	1.346701648	0.09936254	0.203389117	0.032947164	0.413485768	-0.189713205	-0.61168921	-0.85227651	0.583230227	1.430338804	0.119156942	-0.630371597	-0.783414763	-3.079843924	-1.087856029	1.992115808	-2.044657435	0.951065525	2.924498995	NA	NA	NA	67389931200
P30419;P30419-2	NMT1	-0.621022351	-1.045848367	1.343635224	-0.734803173	NA	2.343407822	-1.382325375	1.051720116	0.245130531	NA	NA	NA	0.306612224	0.079838881	-0.167150483	-0.31211515	0.382058509	0.667755908	NA	NA	NA	-0.532386625	0.165043649	0.697506959	NA	NA	NA	0.224040274	-0.287025713	-0.443693216	NA	NA	NA	0.16774328	-0.6331211	-0.825286794	NA	NA	NA	NA	NA	NA	NA	NA	NA	397119080
P30520	ADSS	0.136978812	-0.348739313	-0.303917134	-0.968294277	NA	0.061983516	NA	1.332278283	0.716771456	-0.528635628	0.424062125	0.902806803	0.714926858	0.223051788	-0.55866526	-0.927249334	0.172999473	1.058593577	0.311154315	0.21673422	0.011924948	-0.521556202	0.703189315	1.039419183	0.975410079	-0.019828426	-0.995246945	0.46571332	0.23511432	-0.292015881	-0.64606701	0.553655402	1.225891862	0.522658421	-0.622087775	-1.281035664	-2.457434868	0.037733627	2.578504028	NA	NA	NA	-0.610499267	0.355129058	0.832039333	1306566120
P30740	SERPINB1	-0.401482338	-0.906818463	0.875229611	NA	NA	1.97133202	-0.671094619	1.332450159	0.608809243	NA	0.408168371	0.879235246	0.361543798	-0.477261242	-0.814564742	-0.087488089	1.283506975	1.45438649	0.398897571	-0.686080854	-1.104045986	-0.406770543	0.240985904	0.579952469	NA	NA	NA	0.389456678	-0.508998666	-0.755478226	-0.100545914	0.175811994	0.233642683	0.955163988	0.028710586	-1.071754763	NA	NA	NA	NA	NA	NA	NA	NA	NA	832702600
P30837	ALDH1B1	-0.83954444	-0.383228282	NA	NA	NA	3.230787107	0.765619608	NA	NA	NA	NA	NA	-0.561515512	-1.082652269	-0.559855725	-0.281666872	-0.795333397	-0.513646024	0.178364082	-0.408243999	-0.550549555	0.265076777	0.506297265	0.173255383	NA	NA	NA	0.272620455	-0.375515374	-0.587511107	-0.82071827	0.638027485	1.43162296	-0.183080868	-0.291821595	-0.05898386	NA	NA	NA	NA	NA	NA	NA	NA	NA	1410355430
P31040	SDHA	-1.260497494	-0.861316572	3.188938907	NA	NA	NA	NA	0.120086471	0.2282338	-0.540379532	NA	NA	0.216485907	-0.368588348	-0.606561833	-0.903981091	0.250840334	1.154777612	0.423954594	-0.216048912	-0.643923818	-0.369892791	0.60245688	0.950244434	NA	NA	NA	0.417163907	-0.285969941	-0.820769236	-0.349915598	0.511468039	0.962437971	0.034356597	0.202637126	0.155619721	-3.614208955	-2.698716727	0.915482658	NA	NA	NA	NA	NA	NA	1468026700
P31153	MAT2A	-0.871706599	-1.113192356	-0.058217584	-0.927798137	NA	-0.838512137	-0.819928541	1.007913082	0.540324906	-0.649887523	0.192572941	0.618520588	0.427069755	-0.547214819	-0.998068083	-1.002512476	0.580338474	1.624241296	0.379177329	-0.166033175	-0.534370257	-0.520645252	0.225891862	0.822607794	NA	NA	NA	0.275603079	-0.245488716	-0.5620266	-0.46267411	0.302523778	0.810813242	0.601601443	-0.336828469	-0.8413269	-0.061345347	0.402285592	0.463622457	NA	NA	NA	-0.796034621	-0.075991355	0.796597754	3219960790
P31930	UQCRC1	NA	NA	NA	NA	NA	-1.163817315	-0.789760775	NA	0.404467197	-0.48958489	NA	NA	-0.012475388	-0.12426711	-0.103410386	-0.670910857	-0.102263915	0.568615877	0.376623787	-0.229077948	-0.641468703	-0.353136907	0.432424977	0.816968269	0.539729571	-0.338852409	-0.87863972	0.528571319	-0.193156295	-0.705217531	-0.33730229	0.45785691	0.842295023	0.200755432	-0.377725569	-0.597801741	-2.30921641	-2.260704892	0.04851521	NA	NA	NA	NA	NA	NA	3300110130
P31937	HIBADH	NA	NA	NA	NA	NA	NA	NA	0.414243799	NA	NA	NA	NA	NA	NA	NA	NA	NA	NA	0.164657575	-0.474231781	-0.607858459	-0.733363357	0.722466024	1.378733559	NA	NA	NA	0.218099174	-0.446010452	-0.664128053	-0.693621089	1.142282723	1.835883662	-0.065053302	-0.291185929	-0.12371685	NA	NA	NA	NA	NA	NA	NA	NA	NA	47626900
P31939	ATIC	-0.695185265	-0.92355036	1.426318435	-0.987016634	-0.752145382	3.027755639	-0.895394957	1.308127844	0.554343266	NA	0.138552375	0.445620775	0.484499082	-0.030530819	-0.513666621	-1.859771047	0.09936254	1.96062291	0.332851122	-0.101536223	-0.426237704	-0.703830426	0.389236386	1.063364879	1.709511214	-0.21932035	-1.794307217	0.333767192	-0.090418884	-0.442124323	-0.730966854	0.437866901	1.174022842	0.685895309	-0.780190252	-1.496101771	-0.825695859	0.043344505	0.869002765	-0.915636339	0.887603252	1.930169608	NA	NA	NA	24861448100
P33176	KIF5B	-0.042724265	-0.422926527	0.245130531	-0.722396055	-0.416115114	2.142511466	-1.118163129	1.195095577	0.584481522	-0.443614731	0.43199729	0.812292845	0.428464026	-0.031710142	-0.480498353	-0.6320475	0.874757628	1.495234655	0.514803986	0.053806444	-0.456048861	-0.428313483	0.469365054	0.903809559	0.985063184	-0.173970214	-1.2523634	0.574924978	0.077379741	-0.531343703	-0.474592575	0.555423532	0.994217647	0.828550347	-0.524686795	-1.379807745	-1.430470022	0.321697245	1.792064047	-0.6112043	1.44615034	2.14349138	-0.738746016	0.079975377	0.932665948	9972467000
P34897;P34897-3;P34897-2	SHMT2	-0.717358558	-0.514305269	NA	NA	NA	0.86852874	-0.130333862	0.268554164	0.260748328	-0.703665943	-0.238867941	-0.69560578	0.318345767	0.213253951	0.033792989	-2.238204128	-0.501054763	1.627326676	0.356819915	-0.102387814	-0.428740649	-0.429401064	0.522357116	1.018918982	1.196858801	0.832768519	-0.398931085	0.352193538	-0.237081448	-0.596535932	-0.473069836	0.624989873	1.113233748	-0.159105784	-0.443320449	-0.293783327	-2.286726499	-1.545697745	0.741057041	-1.806568867	-0.051952416	1.780310099	NA	NA	NA	7212078700
P35221;P35221-2	CTNNA1	0.235236889	0.000144	0.558561532	-0.750858097	-0.398075332	1.185041913	-1.311363065	1.134680951	0.608903843	-0.528573194	0.514904955	0.852877774	0.306145559	-0.351240066	-0.673071544	-1.239600192	0.782408565	1.992260861	0.630405471	0.134615244	-0.408378024	-0.379713889	0.601506363	0.999350641	NA	NA	NA	0.331017236	-0.280509869	-0.564755465	-0.623531792	0.481918878	1.043484498	0.343350966	-0.748747492	-1.129039583	-2.444733548	0.375845725	2.820587455	-0.443359683	1.448848104	1.872513597	-0.976304631	0.874049364	1.24409549	6065438500
P35606	COPB2	-0.507090596	-0.751489452	0.756425557	-0.883102982	-0.764199429	2.689567544	-1.177098574	1.242328116	0.589284107	-0.337867435	0.453754607	1.109694865	0.384160354	-0.108969732	-0.491977083	-0.376189312	0.720803782	1.087055435	0.443712728	-0.035283474	-0.481767028	-0.530134857	0.457331625	0.979366886	1.008343459	-0.266992816	-1.240929409	0.492724862	-0.090802937	-0.589311561	-0.538136213	0.468843943	0.99095486	0.603406772	-0.428488218	-1.054931723	-3.121423741	-0.620667384	2.542183746	-0.801832769	1.092478087	1.786889053	-0.595118671	-0.731613517	-0.136489665	14919359400
P35610	SOAT1	NA	-0.825670289	0.006190289	-0.593746346	-0.544750383	NA	NA	1.170181458	0.612494048	-0.21091348	0.377623538	0.529671048	0.497944422	-0.912374228	-1.450005613	-1.956851508	1.675499813	3.68683665	NA	NA	NA	-0.566890988	0.480885503	1.073614609	1.135600535	-0.175826859	-1.48321831	NA	NA	NA	-0.642211554	0.319271091	1.225768496	0.431783399	0.309525466	-0.013508968	-4.330784517	-1.373775823	2.956985925	NA	NA	NA	-0.665569021	0.289008146	0.954643011	768147190
P36507	MAP2K2	-0.892526375	-0.683970141	1.091056613	-1.645750971	-0.141716568	1.522809049	-1.073757622	1.059078342	0.38659025	NA	0.033511102	0.273336847	NA	NA	NA	NA	NA	NA	0.351402184	-0.229551495	-0.64975171	-0.561941406	0.39802195	0.985719004	NA	NA	NA	0.550408193	-0.213872067	-0.68810168	-0.555311733	0.650396947	1.267535798	0.547252389	-0.75911176	-1.106622256	NA	NA	NA	-1.481726735	1.372227783	2.853955738	NA	NA	NA	1246445000
P36542;P36542-2	ATP5C1	-0.87863972	-0.770116801	2.363871925	NA	NA	2.341587315	0.110630508	0.355354621	0.305328532	-0.388166635	0.03745251	NA	-0.415941872	1.164786278	1.580724376	-0.716552292	-0.589485218	0.689120211	0.449217992	-0.181378456	-0.459040341	-0.483883969	0.413918977	0.897859974	0.945457883	1.44143036	0.496002086	0.302406795	-0.079828677	-0.392705199	-0.252810273	0.662023157	1.078063256	-0.122067329	-0.298761472	-0.147058324	-1.299808891	-1.70726536	-0.407440109	NA	NA	NA	-0.800249143	-0.339600709	0.460690149	1119565470
P36776	LONP1	-1.166373134	-0.757501146	0.224657734	-0.60552976	NA	2.593401581	0.261711329	0.422986451	0.184597684	-0.884487271	NA	NA	0.456175325	0.470927257	0.014498127	-2.027733785	-0.279301266	1.445514838	0.344487663	-0.279914199	-0.608254273	-0.399254502	0.658188628	1.052485453	1.451804556	0.834792105	-0.617034003	0.373063499	-0.219757102	-0.680081536	-0.380033026	0.633198686	1.036468167	0.043624477	-0.414806687	-0.498199112	0.612399683	1.197550907	0.585154847	-1.775218806	-0.146355591	1.628866895	-0.022873972	0.392647144	0.274052884	3037914230
P37108	SRP14	-0.135443384	-0.533743552	0.150559677	-1.045282552	-0.547910678	1.197739606	-1.077314991	1.073066134	0.571142829	-0.414268267	0.169796756	0.60833615	0.565012181	-1.673416634	-2.336937798	-3.115534926	0.556110553	3.463099267	NA	NA	NA	NA	NA	NA	NA	NA	NA	NA	NA	NA	NA	NA	NA	0.316029859	-0.014339279	-0.396308383	NA	NA	NA	NA	NA	NA	-0.477401835	0.16066208	0.653702091	5425900000
P37837	TALDO1	-0.269320921	-0.731589562	1.256346463	-0.523006625	NA	-0.171953413	-0.505492224	1.18922364	0.715805533	-0.466675875	0.411317768	0.738205779	0.514198023	-0.902011725	-1.362046682	-0.825568013	1.057138304	1.832566004	0.45385994	-0.25104078	-0.664562479	-0.318577722	0.308593869	0.588228909	NA	NA	NA	NA	NA	NA	-0.804450816	-0.12560433	0.678883193	-0.37603952	0.227371423	0.204891925	NA	NA	NA	-0.850220369	0.80082744	1.651040207	-0.74780236	-0.143834958	0.603976406	1609010500
P38606	ATP6V1A	-0.51292532	-0.770707414	NA	NA	-0.218078007	2.237441347	-1.14053926	1.154648013	0.44105847	-0.356771808	0.023468281	0.433386809	0.357720896	-0.493377748	-0.863834869	-0.858017965	0.790104741	1.649247554	0.417812018	-0.21517778	-0.561111029	-0.47174876	0.352645545	0.938549274	NA	NA	NA	0.325271271	-0.214842869	-0.554739441	-0.682742247	0.394075066	1.001802243	0.607957565	-0.233108062	-0.87853362	-3.454600916	-0.276712311	3.314798018	-0.712385866	0.593975179	1.306378911	NA	NA	NA	3865834900
P38646	HSPA9	-1.601343172	-1.316492175	1.2829142	NA	NA	1.598222263	0.332965663	0.460270761	0.221072783	-0.735067295	0.157819839	1.054709583	0.302406795	0.378955461	0.077379741	-1.520728042	-0.278321115	1.177024799	0.525066592	-0.195748146	-0.739010861	-0.346903285	0.615604626	0.965987402	1.288417627	0.108223341	-0.842387088	0.568907674	-0.23786383	-0.808740575	-0.373402	0.644502372	1.061154063	0.034779158	-0.397581128	-0.415460752	-3.989970701	-2.032860911	2.107754814	-1.967758069	-0.027130925	1.818686981	-1.10166006	-0.130902449	1.001441974	25796600000
P39656	DDOST	-0.643270214	-0.885766256	1.876291009	-0.904521113	-0.435631588	1.99486932	-1.063831337	1.132576843	0.492724862	-0.49701771	NA	0.522557993	-0.365927218	-1.605859064	-1.205962663	-1.162202044	1.60430859	2.629869487	0.309758271	-0.363308104	-0.648462125	-0.610939872	0.495183478	1.194339249	NA	NA	NA	0.318461465	-0.457296208	-0.804476013	-0.662779879	0.521553331	1.240192191	0.076559095	-0.356365425	-0.425617491	-3.44981643	-2.392667319	3.083383588	NA	NA	NA	NA	NA	NA	3382784600
P40222	TXLNA	0.059493725	0.075874867	-0.123465373	-0.648665667	-0.083813835	0.248534836	-0.903981091	0.601030869	0.537643962	-0.537445051	-0.051847728	0.891730247	0.776693582	0.143001506	-0.756087241	-1.050263384	0.09044698	1.09241043	NA	NA	NA	-1.333697872	-1.091233198	0.242450074	NA	NA	NA	0.126179949	-0.075246393	-0.702937742	NA	NA	NA	NA	NA	NA	-2.772603931	-0.174637679	2.598007822	-0.43192897	1.580772607	2.012675933	-0.66389946	0.246347277	0.931077868	1255167000
P40261	NNMT	NA	NA	0.535754381	-0.768051558	-0.556881401	NA	NA	1.330673123	0.589475878	NA	0.144829521	0.846874374	0.913339435	-0.146802745	-1.049397214	-1.27858359	0.047538389	1.295194037	NA	NA	NA	NA	NA	NA	NA	NA	NA	NA	NA	NA	NA	NA	NA	NA	NA	NA	-2.022742061	0.558463573	2.581158393	NA	NA	NA	NA	NA	NA	342117400
P40925;P40925-2	MDH1	-0.318289881	-0.870862084	1.637610246	-0.833927324	-0.06187232	0.573180603	-1.045401653	1.219462839	0.637007355	-0.45715756	0.678252231	0.677260161	0.185612862	-0.441673582	-0.593964088	-0.187362133	1.709819968	1.957803189	0.563255771	-0.335699215	-0.894348738	-0.396859135	0.268554164	0.751120896	NA	NA	NA	0.468114072	-0.484913319	-0.704629612	-0.264183248	0.176450439	0.552770524	0.916553077	0.168642036	-0.767683075	-0.264235228	-0.186409642	0.077789889	-0.52331762	1.228110634	1.751463721	-1.28753628	0.02219024	1.37856711	2032244400
P41091;Q2VIR3;Q2VIR3-2	EIF2S3;EIF2S3L	-0.459139502	-1.007347569	0.987757429	-0.79188233	-0.654785321	-0.217876647	-1.132071916	1.3154503	0.661658403	-0.400358469	0.363339312	0.827656458	0.73456873	-0.056941361	-0.866515384	-1.315127415	0.180529813	1.427659804	0.499169814	-0.173189182	-0.669166281	-0.519073148	0.435415241	1.094709007	1.219772583	0.678612814	-0.541177065	0.492724862	-0.152580287	-0.739661142	-0.474191698	0.471655707	0.992043276	0.617016311	-0.307322852	-0.919778963	-4.112487207	-1.257079725	2.757727349	-1.007637611	0.556502989	1.817950641	-0.700005172	0.056028539	0.726831217	6220621900
P41240	CSK	-0.409699796	-0.551014498	NA	-0.900395079	-0.294897931	1.154194325	-1.069845534	0.84181214	0.430071128	NA	0.395391894	0.767993718	0.023042393	-1.136727563	-1.159814757	-1.062836427	0.311270591	1.403049529	0.369494402	-0.128361339	-0.487580936	-0.595685408	0.382390583	0.983969487	0.937043014	-0.482492486	-1.458941186	0.330443668	0.022048165	-0.291609675	-0.313907407	0.479230561	0.927744783	0.568032105	-0.419449267	-0.829305766	-1.203634823	0.86781741	2.071419456	-0.748214265	1.345509924	2.114433661	NA	NA	NA	607583670
P41250	GARS	-0.967729853	-1.073939838	1.035764654	-0.724682985	-0.462157279	2.004681156	-0.90579096	1.255500733	0.595694607	-0.575916369	0.35918379	0.677891557	0.919073069	0.203013171	-0.737566842	-0.537465991	0.379842727	0.805787717	0.415542354	-0.306145098	-0.554463974	-0.728287487	0.268194823	1.021835027	1.391657754	0.104605043	-1.287078522	0.450063094	-0.239872752	-0.763023758	-0.704441528	0.372172052	1.088684372	0.423524388	-0.366764107	-0.854544264	-3.122428491	-0.563582273	2.617345506	-1.000375149	0.953674984	1.798880007	NA	NA	NA	5193435780
P43307;P43307-2	SSR1	0.717999879	-1.111975721	NA	NA	-0.230956138	0.877508689	NA	0.940880872	0.626485863	-0.258804859	0.193204014	NA	-0.168074129	-1.181934793	-1.141748401	-3.227692025	-0.770436686	2.457200274	NA	NA	NA	NA	NA	NA	NA	NA	NA	NA	NA	NA	NA	NA	NA	NA	NA	NA	-2.47104868	-1.899748927	0.571337027	NA	NA	NA	NA	NA	NA	236348800
P43490	NAMPT	-0.46775287	-0.831820112	-0.028322184	-0.691522623	-0.757598708	0.299244658	-0.796285141	1.350666966	0.551491409	-0.456167609	0.374510926	0.872946928	0.55198351	-0.525704144	-1.019638293	-1.324635687	0.976363636	2.191278379	0.411643176	0.042364175	-0.361156931	-0.489969806	0.464459166	0.940655398	NA	NA	NA	0.316145742	0.008486889	-0.337393428	-0.562644406	0.434561512	1.09423607	0.543792806	-0.351718645	-0.803619575	-2.126706502	0.446573853	2.573350287	-1.198493649	1.318114344	2.516595135	-1.065672222	0.187641078	1.271067049	4943690900
P45880;P45880-1;P45880-2	VDAC2	-1.231819911	-1.14228966	1.149844651	0.296780417	-1.345564459	2.541043941	0.039699918	0.951289378	0.483880254	-0.155485792	-0.289633259	0.181675061	0.021906077	-0.525787225	-0.584976928	-2.609376333	-0.293694903	2.293576485	0.263034406	-0.349676587	-0.572029177	-0.417212799	0.511569242	0.962586038	NA	NA	NA	0.290896181	-0.174849379	-0.536649578	-0.459873512	0.610511092	1.021621858	0.131326075	0.252173413	0.14574266	-4.042753986	-2.661638343	1.381172605	-1.036052454	0.066674763	1.102792486	NA	NA	NA	2904739700
P46109	CRKL	-0.519341939	-0.690730663	NA	-0.878162331	-0.295924836	1.457489231	-0.708962316	1.006262113	0.430820497	-0.772283565	0.457016363	0.721591399	0.392647144	-0.788913025	-1.154891373	-0.737855531	0.807684643	1.260146127	NA	NA	NA	-1.034514904	0.01720929	1.122606463	1.377290365	-0.254375419	-1.382814379	0.519843797	0.1212807	-0.539750212	-0.304968304	0.688404188	0.942308056	0.459746354	-0.252930608	-0.940423212	NA	NA	NA	NA	NA	NA	NA	NA	NA	1244066000
P46459	NSF	-0.751125175	-0.810991486	0.400975044	-0.881879525	-0.65258379	2.251385833	-1.007318569	1.280421883	0.445514838	-0.416923853	0.162725653	0.765365008	0.102187793	-0.436627068	-0.569586255	-0.489139326	0.96820137	1.422071496	0.428571222	-0.048770313	-0.445460262	-0.590071463	0.464981862	0.957840327	0.98207178	-0.119682786	-1.159234663	0.498863564	-0.010018153	-0.484327912	-0.645705828	0.498046578	1.165944088	0.529770982	-0.64081621	-1.14047565	-2.241816235	-0.373177753	1.868647261	-0.804602003	1.102456577	1.881703769	NA	NA	NA	9591549110
P46939	UTRN	-0.754309638	-0.959963273	0.039840265	-0.795959474	-0.339162632	2.651223943	-0.538429533	0.876408894	0.435628594	NA	-0.048456964	0.132642643	0.002306467	-1.040882729	-1.043199882	-1.259391875	0.582170591	1.776314585	NA	NA	NA	NA	NA	NA	NA	NA	NA	NA	NA	NA	-0.931700658	0.383165125	1.314870509	NA	NA	NA	NA	NA	NA	NA	NA	NA	-0.5531721	0.062398064	0.584000383	2457475420
P48047	ATP5O	NA	NA	NA	NA	NA	0.979952158	NA	0.368489001	0.045862298	-0.641963894	NA	NA	NA	NA	NA	NA	NA	NA	0.257734802	-0.2562007	-0.479814134	-0.747753909	0.429642743	1.210014738	NA	NA	NA	0.363563594	-0.1456532	-0.609486386	-0.351829109	0.547647242	0.858219766	0.089226942	0.118359726	-0.071633467	NA	NA	NA	NA	NA	NA	NA	NA	NA	600100000
P48449	LSS	NA	-0.512225552	1.262854058	-0.998788645	-1.0032931	2.395474156	-0.434110416	1.229587923	0.632082049	NA	NA	NA	0.276079728	-0.711298894	-0.949505268	-0.045878153	1.281134413	1.327054969	0.281431197	-0.356882659	-0.628965342	-0.945665499	0.280481274	1.210825223	1.45638563	-0.149904697	-1.504550423	0.288417627	-0.424048765	-0.720160277	-0.963616236	0.260507478	1.236339539	0.300533772	-1.078837914	-1.348684198	-2.130365444	-0.38369877	1.746699727	-0.94978391	0.699995744	1.648465443	NA	NA	NA	12279824400
P48651	PTDSS1	NA	-1.178632644	0.314986485	-0.332298582	NA	1.636357806	-0.234278564	-1.270486384	0.134352387	-1.640164012	-1.104728405	0.191436315	-0.313584636	-1.933077302	-1.638590956	-1.805912948	1.410178263	3.029099457	0.817786958	0.614191559	-0.241338646	0.088141597	0.732138928	0.644040843	NA	NA	NA	0.403922105	-0.181165796	-0.65120104	-0.279528896	0.803227036	1.040682059	NA	NA	NA	NA	NA	NA	NA	NA	NA	NA	NA	NA	389325100
P48681	NES	-0.417848683	-0.91427623	-0.355866839	-0.630706622	0.032524066	NA	NA	0.492827388	0.385596696	-0.218329747	0.575215502	0.308127844	0.769856352	-1.166858928	-1.919860845	-1.887953815	-0.311201955	1.595169444	NA	NA	NA	NA	NA	NA	NA	NA	NA	0.617204432	-0.748650527	-1.267426879	NA	NA	NA	NA	NA	NA	-1.09807311	1.132379425	2.373676049	NA	NA	NA	-0.594377889	-0.082392573	0.520547968	31557417050
P48735	IDH2	-1.161879207	-0.568302166	NA	NA	NA	3.165075818	0.822526219	NA	0.230203013	NA	NA	NA	0.519541905	0.400210007	-0.086476736	NA	NA	NA	0.508327229	-0.029867874	-0.581820849	-0.320990648	0.696260954	0.999422807	0.913339435	0.707436442	-0.196806034	0.570754355	-0.016468224	-0.58484709	-0.331118419	0.748976389	1.063640993	0.043764442	-0.428177593	-0.462813289	NA	NA	NA	-1.825465745	0.041803688	1.807025125	NA	NA	NA	22376942820
P49023;P49023-3;P49023-2;P49023-4	PXN	0.473007568	-0.530489069	-0.34481306	-1.005869265	-0.520645252	NA	-0.980568505	1.130140135	0.678162071	-0.809043863	NA	NA	0.962067736	-0.868594897	-1.160040413	-1.312258449	-0.296739797	1.094100916	NA	NA	NA	-0.385770742	0.594357451	1.112299792	NA	NA	NA	0.679964201	0.065434446	-0.659403551	-0.207644369	0.579759427	0.667029201	1.100910388	-0.515789671	-1.616657895	-0.424087478	0.744074962	1.16812853	NA	NA	NA	-0.371982356	0.293605911	1.124195772	783633530
P49257	LMAN1	-1.252191562	-1.594617512	0.733961663	NA	NA	2.678184611	-0.442339944	1.175237151	0.493134922	-0.53725661	NA	NA	0.314986485	-1.03112036	-1.180920458	-1.433818066	0.869871406	2.45777813	0.312665174	-0.167182882	-0.570850058	-0.853318713	0.597698019	1.440208075	NA	NA	NA	0.336626166	-0.281859796	-0.652130283	-0.921062317	0.565402204	1.476900083	0.156784908	-0.423216677	-0.544392653	-2.99631142	-0.159943699	2.836368534	-1.393842075	0.147046143	1.477884522	NA	NA	NA	4526117300
P49327	FASN	0.55758164	0.183073576	0.19496955	-1.103828921	-0.724873726	2.354931663	-1.084180839	1.324234562	0.767654798	-0.614425391	0.388244653	0.704163719	0.854713823	0.407624676	-0.465041973	-0.920871107	0.317998618	1.215989154	0.361431504	-0.007637611	-0.369464058	-0.681723656	0.39473363	1.065641239	1.174342496	-0.181247585	-1.40075839	0.388134419	-0.025367904	-0.42155394	-0.710944623	0.383607534	1.089362553	0.59674436	-0.547341314	-1.188200188	-0.826284093	0.325961996	1.270050456	-0.648122952	2.121114894	2.673488584	-0.928237331	0.266876472	1.183264178	6.92419e+11
P49411	TUFM	-1.253670033	-0.946221354	1.794395071	NA	-1.059525006	1.974125448	0.385596696	0.561594975	0.234623941	-0.749838799	0.211884402	-0.106280558	0.459221757	0.045722536	-0.217876647	-1.13714001	-0.006941609	1.000793264	0.452911665	-0.156498474	-0.636144892	-0.302137238	0.543693838	0.861399611	1.456806149	1.079292767	-0.490962958	0.52326084	-0.159089675	-0.691988685	-0.318361836	0.60302689	0.912803131	0.137503524	-0.453913058	-0.58512842	-1.690311566	-0.544497858	0.136060107	-1.53474641	0.42932137	1.739027174	-0.244685096	-0.119745487	0.160533009	23618961010
P49419;P49419-2;P49419-3	ALDH7A1	-1.01074471	-0.901122345	0.902034978	-1.056041177	-0.673301594	1.954456903	-0.393463017	0.895845469	0.350723534	NA	0.152767519	0.380729449	0.432745659	-0.019711418	-0.465818842	-1.005521648	0.389897162	1.405720127	0.379731849	-0.201891405	-0.517110424	-0.546835401	0.651591345	1.260085892	NA	NA	NA	0.425244442	-0.241270432	-0.733219455	-0.475133935	0.741143355	1.125651102	-0.241151065	0.028003278	0.07819992	-3.208360938	-0.634061156	2.574319531	NA	NA	NA	NA	NA	NA	2295402700
P49585	PCYT1A	-0.030707656	-0.310969273	NA	NA	NA	1.279292991	-0.63518107	1.004824951	0.841570637	NA	0.172487516	0.453438561	NA	NA	NA	-2.770732028	0.801407018	3.572162076	0.261590989	0.40053793	0.147697444	-0.401996943	0.524364624	0.830579853	1.033370138	-0.448114897	-1.449414498	NA	NA	NA	NA	NA	NA	0.44127099	-0.213353458	-0.469769411	NA	NA	NA	NA	NA	NA	-0.276747265	-0.142273738	0.019203734	482340500
P49588	AARS	-0.658811228	-0.725517664	0.610133076	-0.831229616	-0.561409058	3.232630061	-0.806795986	1.386369519	0.627420069	-0.581475396	0.268434394	0.818196129	1.191752134	0.538140809	-0.656717264	-0.748383907	0.023752136	0.741833681	0.300416628	-0.211698502	-0.514058017	-0.691173176	0.370722275	1.057762173	1.544435927	0.024319679	-1.46625726	0.33822472	-0.216736137	-0.545760924	-0.765376059	0.38327574	1.168385305	0.370499103	-0.53428668	-0.93826527	-2.403312879	-0.054991672	2.323946455	-1.345014617	0.831553004	2.166458372	-1.139585391	0.08827731	0.985136067	16167076000
P49720	PSMB3	NA	NA	NA	NA	NA	NA	NA	NA	NA	-0.45703873	NA	0.44794941	NA	NA	NA	-1.30921641	-3.728832526	-2.419584337	0.43850578	-0.299702339	-0.718497584	NA	NA	NA	NA	NA	NA	0.218099174	-0.321170879	-0.763464522	-0.868805648	-0.205546702	0.968053878	-0.441928331	-0.33551716	-0.358361493	NA	NA	NA	-0.211364398	1.540473701	1.751849302	NA	NA	NA	40277240
P49840	GSK3A	-0.431092326	-1.073939838	NA	-1.024589921	NA	1.000649067	-0.908686064	0.346531462	0.584577731	-0.437838186	0.22428729	NA	0.461109415	-0.434500307	-0.901337902	-0.975935688	0.380618638	1.23388806	0.409472404	-0.165304963	-0.669923535	-0.577551688	0.284395681	1.084200362	NA	NA	NA	0.53216732	-0.200415299	-0.663533787	-0.492525008	0.321928095	0.888226952	0.74166113	-0.416288377	-1.201012194	NA	NA	NA	NA	NA	NA	NA	NA	NA	496684600
P49902	NT5C2	0.208142647	0.023042393	NA	-0.736148299	-0.765793012	1.554392386	-1.424222983	1.405012083	0.603216843	NA	NA	0.804301423	0.329410671	0.129217064	-0.137314543	-1.076249901	0.71087805	1.825989096	0.515106871	-0.33759395	-0.959233789	-0.565139626	0.427498905	1.159629186	1.802689543	0.012497163	-1.937049391	0.353436218	-0.308322913	-0.741251951	-0.754066301	0.456595905	1.206893236	0.336854639	-0.818503029	-1.209027833	NA	NA	NA	-0.678764565	0.983896545	1.662615686	NA	NA	NA	918358000
P49915	GMPS	-0.359453106	-0.70747737	-0.136077403	-0.950229848	-0.523628682	-0.785775702	-0.765327013	1.142936177	0.613908779	-0.556372133	0.245373963	0.684639231	0.495490511	-1.210763206	-1.689846046	-1.93318749	0.848878284	2.72598104	0.452384576	0.486765851	-0.080759088	-0.085129367	0.664664872	0.772139031	1.083111227	-0.350908835	-1.422829823	0.461109415	0.39429462	-0.020442874	-0.155501861	0.708761109	0.842536405	0.548535267	0.031395196	-0.577271831	-2.159138003	1.520698817	3.593951284	-0.268278021	1.404249185	1.723427501	-0.677748778	0.168385305	0.872710582	19018900000
P50402	EMD	-0.283527033	-0.614248706	-0.246994572	-0.924152509	-0.490010329	-0.976815631	-0.456622903	0.802648189	0.555030801	-0.427808814	0.079702372	0.296662968	0.707878133	-1.626379627	-2.39547316	-2.464822932	0.034497464	2.476485382	0.282617721	0.248899107	-0.083416352	-0.851963996	0.729792022	1.424223407	1.002378485	-0.085297719	-1.214441079	0.233397264	-0.052131899	-0.26169044	-0.99432695	0.547844628	1.454965474	0.256769143	-0.729267749	-0.998846305	-1.313620496	1.092004418	2.369382725	-0.827358878	0.99703944	1.984042426	-0.659950527	-0.059615217	0.56832402	5833318900
P50454	SERPINH1	-0.114331932	-0.322415087	1.764006378	-0.861788418	-0.818884724	2.18148425	-1.235314147	1.124063396	0.323888827	-0.682394919	0.244887059	0.77070221	-0.012111628	-0.411310546	-0.442320341	-0.753020421	1.119422583	1.945645156	0.387803665	-0.223879163	-0.606320217	-0.817028088	0.482332021	1.285106251	1.401466639	0.504467853	-1.002396864	0.44456106	-0.19855987	-0.636279429	-0.866883687	0.488103633	1.373787394	0.309991039	-0.401406116	-0.735379502	-3.427447889	-0.901823023	2.525617899	-1.157624512	1.071350804	2.118725171	NA	NA	NA	19831599500
P50552	VASP	-0.412366179	-0.822783799	0.009777122	-0.920953051	-0.515006046	2.277508728	-0.860137632	1.13389227	0.692784257	-0.496305263	-0.141270987	0.553655402	0.271306144	-0.447563904	-0.681931946	-0.89341047	0.726308091	1.552868871	0.323312418	0.281549893	-0.155984007	-0.706864981	0.40457619	1.09328973	0.667755908	-0.331299919	-1.199785511	0.391987626	0.323888827	-0.106342679	-0.526763781	0.575699579	1.089362553	0.781653469	-0.646179897	-1.148544774	-3.471176669	0.534061602	4.065227623	-0.935282668	1.53490824	2.456832428	-0.960749284	0.147306699	1.200190444	3092917100
P50570;P50570-2	DNM2	-0.011326219	-0.392932503	NA	-0.690265007	-0.319387583	2.554711629	-1.166794146	1.291367804	0.733093981	-0.536335696	0.492622329	0.649109565	0.74734443	-0.49067913	-1.214106339	-0.826719028	0.679694025	1.525868423	0.50019018	-0.08082012	-0.589702318	-0.61014688	0.357720896	0.939377047	NA	NA	NA	0.505992524	-0.071906398	-0.579404418	-0.442732066	0.502534286	0.909581116	0.903423966	-0.324111823	-1.222464558	-1.643495561	0.459536538	2.103027575	-0.769870784	1.48362233	2.35724232	-1.141048249	0.367482898	1.508479361	4527033610
P50895	BCAM	NA	NA	NA	NA	-0.579382861	NA	NA	NA	NA	NA	NA	NA	NA	NA	NA	NA	NA	NA	0.634593268	0.226138561	-0.468670945	-0.886512854	0.716420286	1.532117437	NA	NA	NA	0.640805996	0.180020521	-0.524749061	-0.806543634	0.680864422	1.3574394	0.056167306	-1.515562789	-1.580871054	NA	NA	NA	NA	NA	NA	NA	NA	NA	638802400
P51148	RAB5C	-0.324707959	-0.404458148	0.642932569	-0.933462998	NA	1.941106311	-0.933573215	1.376401527	0.473319356	-0.732164608	NA	-0.271914053	0.168642036	-0.999971146	-1.168674006	-2.141843902	0.787181685	2.768607806	0.59139219	-0.505881408	-1.169582402	-0.394960877	0.020199923	0.425996321	NA	NA	NA	0.488000771	-0.384470702	-0.824673414	-0.853475109	0.341530387	1.158143104	0.233397264	-0.860530505	-1.117067463	-3.334767335	-0.73413108	2.550260419	-0.586795888	1.02112434	1.362385723	NA	NA	NA	969803000
P51149	RAB7A	-0.691778939	-0.746252715	0.606442228	-0.690707377	-0.591375084	2.395803156	-0.793581824	1.048584958	0.294900072	-0.671025705	0.165815488	0.166458372	0.084880654	-0.692641425	-1.131787364	-1.71577017	0.776188231	2.478816529	0.354226457	-0.42573376	-0.805358172	-0.878029751	0.343805752	1.20576784	1.078473209	0.166072676	-0.969734557	0.370610693	-0.460329976	-0.826514336	-0.977071199	0.376512661	1.337482754	0.303225478	-0.554315667	-0.874772116	-3.667034337	-0.94602678	2.830153894	-1.066457576	0.873498251	1.858816521	NA	NA	NA	10439100000
P51571	SSR4	-0.732092715	-1.169355249	NA	NA	-0.831075614	1.237257771	NA	0.03745251	0.355354621	-0.291539042	NA	NA	-0.501054763	-1.858514891	-1.388128873	-0.843422168	1.627700213	2.442333123	0.497024694	-0.222329906	-0.702702917	-0.245728179	0.245252252	0.584385307	1.081135072	0.135009441	-0.723896444	0.675093274	1.087123344	0.157819839	-0.306537575	0.507617067	0.915100173	0.158078456	-0.037976699	-0.258425153	-3.722648393	-1.52172189	2.200943712	NA	NA	NA	NA	NA	NA	378726120
P51580	TPMT	0.148088083	-0.075200795	NA	NA	NA	0.299830762	NA	0.983531776	0.534758869	NA	NA	NA	0.572792677	-0.220462905	-0.778679693	-1.484711428	0.465399883	1.734395309	0.309525466	-0.474993563	-0.789611136	-0.413749267	0.309059743	0.740798068	NA	NA	NA	NA	NA	NA	0.022474347	0.791689067	0.769179309	NA	NA	NA	NA	NA	NA	NA	NA	NA	NA	NA	NA	189247100
P51659	HSD17B4	-1.722372252	-1.396688189	1.565402204	NA	-0.797287657	2.999891794	-0.046339913	0.371949104	0.18027519	-0.230499056	NA	NA	-0.398132367	-0.354907085	0.008630305	-0.622087775	0.898866172	1.647498721	0.912573226	-1.337229385	-2.224452136	-0.655625967	0.198494154	0.81974992	0.798423845	0.10608026	-0.770461296	0.951289378	-1.334498076	-2.353579248	-0.674176122	0.202887833	0.884011738	0.148738913	0.07299756	-0.005985155	-2.917351904	-2.331263617	0.539531071	-0.867594251	-0.792856795	0.074779426	NA	NA	NA	10164269700
P52209	PGD	0.173511248	-0.247405533	0.210513552	-0.865884226	-0.560089682	0.392537245	-1.241850355	1.391712738	0.681854018	-0.603402068	0.529371205	1.02034218	0.808261474	-0.177832766	-0.993637339	-1.268990588	0.743299528	1.960400501	0.492827388	0.076285443	-0.437369245	-0.424010052	0.570171448	0.924556002	0.85630849	-0.179465642	-1.288910426	0.478920048	0.008486889	-0.426043859	-0.563731535	0.480575346	1.004177761	0.941406841	-0.39088806	-1.157946398	-3.101226678	0.230817842	3.317911817	-0.903117476	1.167871708	2.04729408	-0.753750025	0.22119655	0.906505826	14428500000
P52292	KPNA2	-0.603489746	-0.736052177	0.402285592	-0.739950249	-0.28771238	-0.441477651	-1.250542964	0.866393698	0.393526032	-0.501320218	0.289480386	0.655443425	1.255500733	0.520346812	-0.739637052	-0.825900434	0.336968862	1.174598169	NA	NA	NA	NA	NA	NA	NA	NA	NA	0.293017272	-0.594639298	-0.872710103	-0.436178041	0.151728955	0.581495871	0.566669051	-0.070390771	-0.599921183	-2.641783805	0.62396048	3.236752816	0.683202373	1.714223534	0.973721471	-0.707760099	0.240253262	0.942383132	1.1982e+10
P52294	KPNA1	0.002018361	-0.074258771	0.13211616	-0.915962956	NA	0.914717586	-1.02852818	0.942082805	0.409689628	-0.760162068	NA	0.645424989	0.193204014	-1.108487488	-1.529114379	-1.579921884	1.091056613	2.629939409	0.444879056	0.120617361	-0.338560494	-0.498606716	0.335826224	0.81991338	NA	NA	NA	0.465608848	0.11209958	-0.447445862	-0.676756767	0.38659025	1.01834931	0.486971744	-1.297360186	-1.458703242	-2.784085374	0.86362134	3.4903134	-0.892579941	1.256346463	2.374371813	NA	NA	NA	1003604900
P52788;P52788-2	SMS	0.101650076	0.705845234	0.201257457	0.467175123	-0.341354346	0.336968862	-1.08115584	1.315218411	0.772307975	-0.542206114	0.337882322	0.922654566	0.722466024	1.447526301	0.656267535	-1.126517498	0.279174108	1.442810828	0.180402507	0.025028794	-0.099108081	-0.522550621	0.564524504	1.043974365	NA	NA	NA	0.556208672	0.27046914	-0.579706251	-0.220479714	0.775092694	1.077448107	0.858378925	-0.470368927	-1.274389706	NA	NA	NA	-0.894482826	1.506601942	2.401111615	0.086919607	0.053806444	-0.033111841	1964670000
P52789	HK2	-1.233175891	-1.211163973	-0.179040917	NA	NA	2.731270148	-1.152387863	1.040191072	0.511569242	-0.461302925	0.310689118	0.901726133	0.767993718	0.067914014	-0.724420757	-1.421824487	-0.219370737	1.16407827	NA	NA	NA	NA	NA	NA	NA	NA	NA	NA	NA	NA	NA	NA	NA	NA	NA	NA	NA	NA	NA	NA	NA	NA	-0.663716612	-0.322938335	0.370275897	1591737500
P52907	CAPZA1	-0.051100179	-0.442888945	0.45817199	-1.072968285	-0.621022351	0.912803131	-1.204964558	1.247259163	0.697151067	-0.372281112	0.511468039	0.860843644	0.33193447	-0.621244249	-0.995966099	-1.091632841	0.883542619	2.063606481	0.480782124	-0.319477596	-0.752947481	-0.453893297	0.388575307	0.811964175	NA	NA	NA	0.345055675	-0.205829543	-0.619536511	-0.557199786	0.372952098	0.685895309	0.571725344	0.085560625	-0.522778605	-2.847985365	-0.722991261	2.124956695	-0.701177485	0.762051103	1.696171913	-1.072209714	0.23155529	1.293841299	2933693200
P52948;P52948-5;P52948-2;P52948-6	NUP98	-0.408646112	-0.569222314	-0.26435652	-0.661341692	-0.23713246	0.011209361	-0.60164963	0.845991771	0.607105384	-0.344904673	0.159370847	0.608241513	0.573083631	-1.506844578	-2.125006361	-2.340221545	0.483054736	2.867026632	0.833335409	-0.005333391	-0.80233587	-0.034411473	0.781485616	0.814673463	0.979366886	-0.202854176	-1.15772107	0.86647283	-0.113192356	-0.882278364	-0.036703449	0.82366785	0.765959006	0.421586873	-0.06730382	-0.420240573	-1.932967122	1.474877286	3.170149403	-1.036437098	1.07990713	1.933723698	-0.531906787	0.169411952	0.742954757	24410748500
P53004	BLVRA	-0.255787227	-0.555078549	0.461423785	-1.124503	-0.451030786	0.5663768	-1.249650759	1.067776372	0.471863768	NA	0.128557365	0.563451034	0.653793793	-0.239634259	-0.876651642	-0.735211382	0.831309778	1.775429871	0.367594722	-0.16982582	-0.549683472	-0.534349362	0.410232546	0.886198941	1.190362011	-0.264599135	-1.465141549	0.33330923	-0.205929382	-0.531927647	-0.551458446	0.401193551	0.962437971	0.645424989	0.273814245	-0.407287038	NA	NA	NA	-1.363196757	1.081680489	2.368935932	NA	NA	NA	4987397100
P53007	SLC25A1	-1.054751892	-0.938486449	0.325040955	NA	-1.283210987	1.640898521	0.376734905	0.843742705	0.682483407	-0.416846811	NA	NA	NA	NA	NA	NA	NA	NA	0.321928095	-0.398056321	-0.719970158	-0.378025517	0.445091015	0.804549245	0.841892632	0.408603179	-0.44000902	0.317304068	-0.245745285	-0.540442479	-0.441947929	0.512783121	1.015283461	0.032524066	0.211635253	0.211510663	-2.778432211	-1.409201595	1.369215194	-1.445558495	0.039419183	1.335597588	NA	NA	NA	1988280630
P53582	METAP1	-0.622243215	-1.014208146	0.162210036	-0.732835785	-0.611865581	1.940129155	-0.436724701	1.240985904	0.521452826	NA	0.031395196	0.569491092	0.377401431	-0.333570608	-0.745212482	-0.851937957	0.210014738	1.218161187	0.398131432	-0.138648035	-0.584003427	-0.426179548	0.393965276	0.912419935	1.249506021	-0.263265256	-1.512801807	0.588996402	-0.17379119	-0.691406131	-0.270817059	0.547548539	0.852957651	0.449640605	0.200127654	-0.245522923	-5.05394892	-0.51896978	4.534995366	-0.258252592	1.382445921	1.640713465	NA	NA	NA	1262435400
P53618	COPB1	-0.431890045	-0.678787659	0.520648536	-0.926316846	-0.696353666	3.062277166	-1.242225723	1.354170026	0.602361857	-0.425481854	0.439144376	0.929412288	0.296545508	-0.183064489	-0.493215283	-0.724444594	0.740884398	1.436268465	0.442863897	0.00604663	-0.416846811	-0.50760327	0.464459166	0.997617587	0.974162168	-0.242618258	-1.243079197	0.536948088	0.063364879	-0.459318011	-0.589919451	0.522156212	1.13665077	0.561692721	-0.588009803	-1.156659283	-2.84881659	-0.2813337	2.779385806	-1.056641237	1.407026374	2.530220599	-0.997578306	0.229095661	1.226693479	16620028100
P53680;P53680-2	AP2S1	-0.269529591	-0.742844516	0.438825113	-0.785303205	-0.481767028	2.654710488	-0.969028358	1.653197629	0.980829621	-0.524458509	NA	NA	0.347438889	-0.7884395	-1.163235609	-1.266246533	0.909273882	2.031959741	0.65094833	-0.19063495	-0.940284786	-0.431520316	0.508428653	0.865364587	1.081271446	-0.178175517	-1.276030859	0.713079899	-0.205064337	-0.89001101	-0.34890467	0.681134379	0.95836015	0.745882689	-0.151810747	-0.821890924	NA	NA	NA	NA	NA	NA	-1.426431576	0.893362211	2.319791325	1053856100
P53992	SEC24C	0.007482576	-0.294154766	0.309525466	-1.016599563	-0.662186168	2.127963378	-1.647693447	1.45349124	0.668936027	-0.543277945	0.516721189	1.277032552	0.213751646	-0.806846462	-1.047606789	-1.037591644	1.206205598	2.295928689	0.39297679	0.405012083	-0.031488946	-0.360304767	0.714663152	1.10514166	0.778881397	-0.180380861	-0.880471175	0.346077535	0.400100683	-0.027733785	-0.446305282	0.600364915	0.981998742	0.723252735	-0.322360968	-0.989735757	NA	NA	NA	-0.88803391	1.118891252	2.109293689	-1.280509869	0.205017088	1.334453862	4132405700
P54577	YARS	-0.509265586	-0.682649618	0.442863897	-0.720873447	-0.491165726	1.120816395	-0.882863528	1.272680168	0.569004927	-0.73063166	0.272142662	0.651866835	0.795933147	0.203263813	-0.715296363	-0.782074475	0.310456462	1.141890509	0.361768359	-0.160911128	-0.438365926	-0.677471869	0.400756503	1.076217022	1.335540423	0.205017088	-1.130460195	0.292192774	-0.135063106	-0.417848683	-0.649842251	0.335025838	1.029770897	0.312200463	-0.455514614	-0.772603931	-2.929500757	-0.418658395	2.518711374	-1.015782536	0.91884416	1.903963767	-0.816316587	0.273575566	1.030547964	5176145200
P54886;P54886-2	ALDH18A1	-2.161395086	-1.870598275	2.129645706	NA	-3.01730024	2.671655699	0.533264313	NA	0.088005871	-0.652538433	-0.53038488	-0.091125621	-0.31098717	-0.336045183	-0.065279705	-1.759355949	0.764091329	2.375901314	0.327457434	-0.228756701	-0.601605846	-0.454565329	0.48707468	0.943358763	1.292781749	0.645424989	-0.660338094	0.424814621	-0.247748089	-0.712811425	-0.438600539	0.500802053	0.919912089	0.342554745	-0.255270551	-0.606254329	-3.371011824	-1.782992686	1.553409657	NA	NA	NA	NA	NA	NA	9406280300
P54920	NAPA	0.76502547	0.392647144	0.335483256	-0.726519917	-0.492200287	0.853356969	-1.361416385	1.335197387	0.793771059	-0.504836993	0.321235435	0.764855671	0.565012181	-0.395112645	-0.976815631	-1.437525542	0.45301706	1.675138451	0.299947954	-0.164205249	-0.498790176	-0.620179448	0.417704019	1.042504263	0.55178669	0.159758338	-0.392061367	0.30018231	-0.132119346	-0.51154669	-0.791332922	0.280243696	0.850559421	0.670296504	-0.379920381	-1.077162787	NA	NA	NA	-0.985730414	1.093019233	2.078746447	-0.722967448	0.162467868	0.851599143	1629773500
P55786	NPEPPS	-0.239072253	-0.462534945	1.326307235	-0.837841535	-0.706629516	0.71026093	-1.061631394	1.340277405	0.630685036	NA	0.381615625	0.844867676	0.31973353	-0.100855312	-0.42464894	-0.128724081	1.211386062	1.362049012	0.283566239	-0.441438468	-0.703618951	-0.74315841	0.218843151	0.880254513	0.987684678	-0.300075305	-1.164755001	0.337083076	-0.336609835	-0.677841092	-0.760944188	0.229710962	0.99486932	0.682842935	-0.336154453	-1.002512476	-0.788788398	0.234991741	1.023752136	-1.197566871	1.089226942	2.248231207	-0.548839012	-0.113738616	0.442333123	9499092500
P56192	MARS	-0.791307954	-0.952964234	0.323543009	-0.625489074	-0.603928215	2.373648211	-0.935641358	1.277687254	0.412510571	-0.469449771	0.136322654	0.59139219	0.47612242	-0.05193746	-0.542059062	-0.98801782	0.792355631	1.724824869	0.500904007	-0.064826934	-0.529343403	-0.479954976	0.46456372	1.012282609	1.187641078	-0.230312879	-1.414999028	0.47238379	0.000721	-0.47679939	-0.559366665	0.568226722	1.140844083	0.315102453	-0.677933413	-1.027939697	-3.293358943	-1.45771223	1.858378925	-1.326769237	1.085016673	2.411778741	NA	NA	NA	6365824500
P56537	EIF6	-0.5917664	-1.151041617	NA	-1.028940261	NA	0.629006833	-0.846972957	0.848958383	0.585731733	-0.389167673	0.195725548	0.663572335	0.681314323	-0.808412083	-1.571964837	-2.029558603	0.065848003	2.128491379	0.488206488	-0.052475969	-0.541219052	-0.640726234	0.28936234	0.970632817	0.670024511	-0.308555169	-0.998586851	0.031536353	-0.298938947	-0.330428924	-0.537759174	0.66247897	1.227802676	0.221691514	-0.333679691	-0.548501367	-2.963081764	-0.646518614	2.316609184	NA	NA	NA	-0.63809692	0.03083043	0.644410078	1846265900
P60842	EIF4A1	-0.631287516	-0.762827906	0.362778454	-0.709740755	-0.473991302	2.098992156	-1.047815557	1.088141597	0.434027675	-0.59629599	0.072037181	0.581592279	0.567545448	-0.060171641	-0.648145561	-0.445440616	0.511973982	0.969970101	0.510151758	-0.209328037	-0.702280328	-0.361935433	0.5290713	0.886979283	1.325674234	0.038436182	-1.243454886	0.505687719	-0.221757775	-0.76025981	-0.374617279	0.542109438	0.914794112	0.761370386	-0.112552715	-0.909173663	-3.734659127	-0.228824326	3.691534165	-0.568387737	1.311503115	1.861598119	-0.774157483	0.099093179	0.859333509	31676400000
P61006	RAB8A	-0.342725859	-0.479311239	0.620398731	-0.338359838	0.049770152	1.526219085	-0.831999875	1.362049012	0.903578215	-0.384640206	0.317882883	0.189160371	-0.216015397	-1.651903584	-1.413307303	-1.540694295	0.549915554	2.174821845	0.628073654	0.13842131	-0.489686174	-0.588226681	0.282143229	1.002882509	NA	NA	NA	0.596076424	-0.292528218	-0.896039161	-0.44477282	0.432424977	0.958657108	0.35952117	-0.362250661	-0.821635918	-3.195748146	-1.100700605	2.095012956	-0.955172263	1.02906411	1.984224757	NA	NA	NA	404738760
P61106	RAB14	-0.800525524	-0.928456977	0.698307394	NA	NA	2.454123239	-0.777813693	1.248716983	0.667029201	-0.530655787	0.149519521	0.01678155	0.252536767	-0.811953621	-0.951233714	-1.540442479	0.478713002	1.819668183	0.506297265	-0.318685677	-0.843085685	-0.726949667	0.473527177	1.19200474	0.698307394	-0.422423738	-1.120764754	0.533363998	-0.335863084	-0.86168355	-0.634038767	0.572307624	1.283803271	0.063917054	-0.82897256	-0.931563066	-3.854231259	-1.295871702	2.670455143	NA	NA	NA	NA	NA	NA	1917420590
P61160	ACTR2	-0.273011882	-0.423061923	0.614945367	-1.129134247	-0.320558185	2.204265945	-1.486974226	1.046910083	0.336854639	-0.361824193	0.192825404	0.540225701	0.103262627	-0.318721664	-0.456424931	-0.699536513	0.744333347	1.443871828	0.332163688	-0.317858227	-0.656216984	-0.6642195	0.340960985	1.002954498	1.088480855	-0.497730509	-1.543551284	0.364908555	-0.261500194	-0.618317934	-0.446108722	0.326652391	0.811799812	0.663299072	-0.590397258	-1.305253499	-1.257183175	-0.48493351	0.772223506	0.631337144	2.202417722	1.571094276	NA	NA	NA	2626744400
P61163	ACTR1A	0.014783753	-0.346169528	0.636079338	-1.456167609	-1.15222753	1.416461458	-1.44988737	1.668890656	0.780814009	-0.340185018	NA	NA	0.120484657	0.209016592	0.147176427	0.250719083	1.345453151	1.173575207	0.491288732	0.167229454	-0.28056244	-0.552114048	0.327112471	0.908889747	NA	NA	NA	0.389346536	-0.264373848	-0.64649603	-0.616127086	0.184597684	0.877194547	0.622555576	-0.298016315	-0.93453798	NA	NA	NA	-0.637288864	0.831147604	1.545820139	NA	NA	NA	1283963700
P61221	ABCE1	-0.953662612	-1.164722657	0.09990111	-0.643518098	-0.327221665	2.300328763	-0.709552004	1.078404892	0.593019056	-0.492464117	0.125122061	NA	0.362554049	-0.148592749	-0.50678308	-0.914004362	0.66402766	1.494261988	0.544782105	-0.091602095	-0.621910149	-0.343732465	0.53913399	0.921436331	NA	NA	NA	0.369494402	-0.2376767	-0.901742158	-0.564563423	0.657548548	1.031324613	0.819095896	-0.124219937	-0.94280623	-3.463055889	-0.293712588	3.362890643	-1.142703701	0.781317744	2.114999939	NA	NA	NA	4799334300
P61224;A6NIZ1	RAP1B	NA	NA	0.3934162	-0.83441602	NA	1.549619889	NA	0.966135105	0.382611923	NA	-2.082652269	-1.826130617	-0.696377044	0.422555956	1.118957679	NA	NA	NA	0.357608304	-0.262555511	-0.604651981	-0.758233021	0.385375813	1.11216632	NA	NA	NA	0.091801369	-0.543950873	-0.789960317	-1.095943716	0.467696836	1.363171077	0.250233981	-0.738288671	-0.950954793	NA	NA	NA	NA	NA	NA	-1.55949423	-1.416654223	0.142870845	289887600
P61923	COPZ1	-0.721396663	NA	NA	NA	-1.192941891	2.454649693	-1.550042516	1.574585959	0.701859519	-0.402016006	0.319386715	NA	0.18142064	-0.033923974	-0.203402246	-0.540232666	0.80240004	1.303400849	0.667483436	0.220577607	-0.410696715	NA	NA	NA	NA	NA	NA	0.521251795	-0.208144263	-0.545571394	-0.476518335	0.273217473	0.801158656	NA	NA	NA	NA	NA	NA	-0.924371535	1.021835027	1.804549245	-1.040229845	0.30287467	1.285165449	604472200
P61981	YWHAG	-0.071921562	-0.408722717	0.449323657	-0.652447723	NA	1.925657687	-1.053613482	-0.108285305	0.630964547	-0.646270214	0.423524388	0.916705929	0.691802133	-0.233667749	-0.854935617	-0.415345307	0.210388864	0.878999928	0.315102453	-0.346866589	-0.749935844	NA	NA	NA	NA	NA	NA	0.239886801	-0.423719742	-0.685709516	-0.637490836	0.51369286	1.288594808	0.788518674	0.532366836	-0.25616624	-3.604366818	0.170437869	3.739092002	-1.746664178	0.982582947	2.69157883	-0.901418744	0.002594517	0.920826827	2379991870
P62495	ETF1	-0.24694321	-0.669005702	0.673918183	-0.657877673	-0.392913559	0.325386415	-1.096375513	1.095991913	0.564426949	-0.504489023	0.456490772	0.747688154	0.370164281	-0.183261048	-0.572372375	-0.778951972	0.644686943	1.343066652	0.463413204	-0.16409209	-0.600730451	-0.415056735	0.40206725	0.808426241	NA	NA	NA	0.631337144	0.04082231	-0.543025678	-0.43734971	0.518535139	0.998051046	0.798589739	-0.115456779	-0.679642412	-2.460528484	-0.154184815	2.306378911	-0.75516164	1.243669081	1.916744139	-0.768149836	0.103128316	0.89506991	3773600000
P62879	GNB2	NA	NA	NA	-0.870229022	-0.298371104	3.292560912	-1.066185674	1.245799868	0.424277164	-0.603204813	0.504061001	NA	0.386369519	-0.066276302	-0.4526094	-1.002830457	0.577440913	1.560666049	0.547252389	-0.222531889	-0.77910051	-0.602394156	0.6019817	1.158272389	NA	NA	NA	0.657640005	-0.37401886	-1.019989328	-0.493804308	0.54606718	1.053945425	0.374065718	-0.54489771	-0.931287921	-1.763905421	-0.205214019	1.558708458	-0.664265226	1.240375394	1.897743829	NA	NA	NA	3796756300
P63244	GNB2L1	-0.512822392	-0.544371613	0.645332754	-0.805963393	-0.64113117	1.909696312	-0.585409806	0.993130871	0.366252264	-0.399444781	0.011352507	0.363451457	0.209765266	-0.261534783	-0.482190168	-0.726114159	0.724737573	1.388024176	0.410341105	-0.103704898	-0.500442362	-0.563923467	0.529271244	1.118559071	1.276079728	0.059078342	-1.221421334	0.376290383	-0.19165614	-0.546308597	-0.619647341	0.565889584	1.146590058	0.398240905	-0.598719055	-0.985987566	-4.324816374	-2.26465113	2.013998146	-0.638523577	0.827981573	1.600650362	-0.736893461	-0.310217785	0.47612242	19145700000
P68032;P68133;P62736;P63267	ACTC1;ACTA1;ACTA2;ACTG2	-0.599746266	-0.687056072	NA	-0.970554182	-0.661432963	3.024355143	-0.744438841	NA	0.580338474	NA	0.060462488	NA	0.21549223	-0.649819615	-0.878958067	-0.462316284	0.89437155	1.358621314	0.45438649	0.045163352	-0.398569706	-0.510128282	0.430071128	0.915406169	0.971148052	-0.237608659	-1.263715519	0.517124486	0.003602237	-0.475033668	-0.422984552	0.47736648	0.802069109	0.506805024	-0.529530814	-1.054062747	NA	NA	NA	NA	NA	NA	-0.766087404	0.018064389	0.792105706	1.6209e+10
P68104;Q5VTE0	EEF1A1;EEF1A1P5	-0.939952616	-0.948001532	0.398240905	-0.913216234	-0.969791068	2.397666077	-0.700591209	1.147046143	0.502839758	-0.536649578	0.062674363	0.493749794	0.329066174	0.214995135	-0.058878661	0.004033901	0.589475878	0.566863852	0.41824393	-0.002006741	-0.41188625	-0.582317581	0.503857533	1.087870133	0.489953901	0.083792032	-0.378606844	0.388685507	-0.188085132	-0.524915117	-0.589072818	0.503654035	1.049700461	0.42320165	-0.625733921	-1.091018051	-4.170173166	-1.287043316	2.798278673	-0.917815185	0.846874374	1.683876078	-0.781950438	0.161823203	0.942308056	4.2685e+10
P68366	TUBA4A	NA	NA	NA	NA	NA	NA	NA	0.831877241	0.170950553	-0.497547184	-0.370489501	0.179383654	0.416299305	-0.078472266	-0.493113751	-0.615508056	0.141301988	0.803061675	NA	NA	NA	NA	NA	NA	NA	NA	NA	NA	NA	NA	NA	NA	NA	NA	NA	NA	-6.374823043	-0.764983742	5.611585531	NA	NA	NA	0.131062617	-1.800827091	-1.931920833	948100000
P68371	TUBB4B	-0.423797153	-0.321675645	0.576667247	-0.662757039	-0.465858693	3.760646771	-0.650045987	1.213627239	0.492929907	-0.448370786	0.217602977	0.748632972	0.625364016	0.38327574	-0.252621194	-0.307751364	0.640250721	0.914794112	0.547351112	0.192699178	-0.347949534	-0.324455023	0.700439718	1.010636636	1.310630957	-1.44e-05	-1.502014715	0.430392334	0.163885117	-0.355165418	-0.303578785	0.709996369	1.039208596	0.570074274	-0.50600433	-1.11391034	-3.124188489	-0.285020406	2.87815639	-0.849388335	0.868765772	1.713783781	-0.607440774	0.243181602	0.927137939	4752020400
P68402	PAFAH1B2	-0.14047565	-0.478808519	0.560812761	-1.003611254	-0.823115579	1.605209844	-1.271809542	1.208454831	0.603406772	NA	0.455228571	0.952259007	0.64791311	0.076559095	-0.572436733	-1.031975623	0.457121458	1.480988873	0.468009774	-0.249393495	-0.727857338	-0.520583163	0.417812018	0.953004431	NA	NA	NA	0.297484916	-0.07880744	-0.462018163	-0.659563064	0.33845294	0.888382834	NA	NA	NA	NA	NA	NA	NA	NA	NA	-1.520810837	-0.031606913	1.489183245	830559700
P78417	GSTO1	-0.260722177	-0.685709516	1.542456175	NA	-0.236673417	0.28273632	-0.868700269	1.080384787	0.534559685	NA	0.435628594	0.906659746	0.298775603	-0.120811815	-0.421747183	-0.785328069	0.444773066	1.342327173	0.101381142	-0.351497742	-0.373121697	-3.110666645	-2.07497283	1.035694283	NA	NA	NA	-0.33772157	-0.428080537	-0.090357445	NA	NA	NA	0.792272327	-0.776626879	-1.157399234	NA	NA	NA	NA	NA	NA	NA	NA	NA	669163100
P83436	COG7	NA	-0.94125405	0.100708589	-1.010308731	-0.44691479	2.225367486	-1.153157711	1.415380099	0.652784755	NA	NA	1.25761413	0.422986451	-0.552410225	-0.952629133	-0.978378142	0.286171451	1.264596479	0.47394273	0.046979908	-0.430450579	-0.220093156	0.742006211	0.608809243	1.120086471	-0.416692739	-1.543172828	0.363787841	0.038155201	-0.453399355	-0.601759095	0.640435837	1.02112434	0.796099328	-0.861368992	-1.404954714	NA	NA	NA	-1.138790982	1.306203901	2.44498504	-0.694928344	-0.168122759	0.45817199	1139337500
P84077;P61204	ARF1;ARF3	-0.007724635	-0.631198133	0.314174451	-1.048889701	-0.79353181	0.756425557	-1.215345264	1.134878054	0.472071799	0.045442971	-0.0635147	0.345850517	0.023610215	-1.102062602	-1.05853306	-1.641693769	0.555128994	2.04851521	0.357270476	-0.477703152	-0.814057358	-0.645886408	0.388685507	1.086512047	1.01984422	0.220453786	-0.855796966	0.273336847	-0.580741585	-0.8357801	-0.807300822	0.303926836	1.065365508	0.377401431	-0.423797153	-0.910122243	-3.437838186	-0.464404855	2.973427598	-0.661638343	0.808508617	1.331647897	NA	NA	NA	8478572700
Q00610;Q00610-2	CLTC	-0.102124541	-0.586969242	0.435415241	-0.846168728	-0.464882667	2.690953397	-1.044270594	1.50589093	0.747172537	-0.544687248	0.582941313	1.623211368	0.670296504	-0.268382277	-0.965587055	-0.377313242	0.620398731	1.003746139	0.54912698	-0.106435865	-0.657422499	-0.430645018	0.580241983	1.012282609	1.028215507	-0.215646786	-1.273203652	0.599508236	-0.120654953	-0.729865797	-0.472949688	0.570462931	1.042644337	0.678793072	-0.00206453	-0.684503327	-2.201642517	0.580434959	2.785529628	-0.893383671	1.307078739	2.139829633	-1.298459814	0.588132944	1.89956236	2.25183e+11
Q00796	SORD	0.464668267	0.057138304	-0.14160516	-0.879037665	-0.614933479	1.444242994	-1.433311468	1.295958068	0.813032078	-0.72814409	0.45638563	0.933874742	0.818441576	-0.265968945	-1.118163129	-1.46025058	0.429964044	1.904965719	0.489645688	0.096126889	-0.339399907	-0.353542381	0.612682759	0.922730672	1.265856921	-0.184096723	-1.446698484	0.547548539	-0.072937934	-0.52980156	-0.368979557	0.526870086	0.800413313	0.885964757	-0.043095827	-0.971006588	-1.855379278	0.066123642	1.921474416	-0.88379496	1.320080262	2.188875625	-0.850922772	0.007769594	0.85861763	5446886100
Q01469	FABP5	NA	-0.530030694	0.292192774	-0.731493743	-0.461799581	-1.624732537	-1.897973501	NA	NA	-0.47884873	0.254714968	0.794353478	-1.135934725	-2.746228515	-1.610301039	NA	NA	NA	0.001441974	-0.694111171	-0.75842825	-0.912184166	-0.319243575	0.573568424	-2.773392828	-2.762778947	-0.461005014	NA	NA	NA	-1.02283	-0.293288224	0.257252053	NA	NA	NA	NA	NA	NA	-1.562559176	1.02268739	2.639093213	-0.720421732	0.178491568	0.983239895	1836053790
Q01581	HMGCS1	NA	-0.215713799	0.382058509	-0.923030524	-1.138187523	1.230387489	-0.972704376	1.20851726	0.533264313	-1.142034924	-0.08747276	0.741919948	0.845108627	1.148999163	0.303926836	NA	NA	NA	0.847034789	0.222680931	-0.624376656	-0.281579188	0.405447844	0.688941238	NA	NA	NA	0.4473147	-0.895126623	-1.232023226	NA	NA	NA	0.502228749	-0.459199003	-1.197169863	NA	NA	NA	NA	NA	NA	-0.554379225	0.049770152	0.682842935	890881800
Q01628;Q01629;P13164	IFITM3;IFITM2;IFITM1	NA	NA	NA	NA	NA	NA	NA	NA	NA	-0.376563858	NA	NA	NA	NA	NA	-3.005898236	-1.859509258	1.146459722	0.642470537	-0.637042048	-1.293783327	-0.74545433	0.481092237	1.209515751	NA	NA	NA	NA	NA	NA	NA	NA	NA	NA	NA	NA	NA	NA	NA	NA	NA	NA	NA	NA	NA	34363600
Q02218;Q02218-2	OGDH	NA	NA	NA	NA	NA	2.50523039	NA	0.251204023	0.153805336	-0.675558036	NA	NA	0.202887833	-0.072058048	-0.250251221	-1.697499618	-0.249942381	1.486920274	0.459851251	-0.201592745	-0.633814892	-0.290956452	0.602361857	0.968348847	NA	NA	NA	0.413702389	-0.203136489	-0.630706622	-0.533075367	0.570074274	1.174150712	-0.023284441	-0.457692416	-0.436490393	NA	NA	NA	NA	NA	NA	NA	NA	NA	2477565120
Q04446	GBE1	-0.582879311	-0.416731255	0.175428791	-1.127620368	-0.357492495	1.385651911	-0.777467438	1.25077971	0.673918183	-0.532094531	0.223051788	0.78215691	0.33845294	-0.563646241	-0.947111169	-1.188265938	0.610889008	1.80376433	0.261831659	0.037874166	-0.222952777	-0.570164468	0.566474224	1.07299756	0.804136185	-0.496244213	-1.279668994	0.293017272	0.028286243	-0.280352168	-0.728526514	0.446785562	1.186437169	0.615792931	-0.528011409	-1.219639502	NA	NA	NA	-0.127667652	2.158013807	2.285698126	-0.940783183	0.15924166	1.217354814	3079339700
Q05655;Q05655-2	PRKCD	NA	NA	0.030689204	NA	-0.641266173	1.37133582	-0.610895806	NA	NA	-0.635225885	0.076695902	0.012497163	NA	NA	NA	-1.703360524	5.992315252	7.430285273	0.602076748	0.435415241	-0.457672603	-0.401044116	0.496002086	0.96413983	NA	NA	NA	0.703632307	0.291367804	-0.680174	-0.477723242	0.414568547	0.938624545	0.940805718	-0.150673221	-1.202339512	NA	NA	NA	NA	NA	NA	NA	NA	NA	876653100
Q05932;Q05932-4;Q05932-2;Q05932-3	FPGS	NA	NA	NA	-0.718450107	-1.055141554	NA	-0.759502483	0.995593056	0.468426919	NA	0.346644922	0.809825996	0.846473257	-0.343494477	-1.200979026	-0.967729853	0.427284346	1.42320165	0.250233981	-0.601386947	-0.768321838	NA	NA	NA	NA	NA	NA	NA	NA	NA	NA	NA	NA	NA	NA	NA	NA	NA	NA	NA	NA	NA	-0.710307156	0.051163253	0.792772078	498574100
Q06124;Q06124-2;Q06124-3	PTPN11	-0.002772637	-0.231006934	0.175811994	-0.701857863	-0.447701632	-0.127793752	-1.183539553	1.28368476	0.654618845	NA	0.225398337	0.830823203	0.468218362	-0.820336089	-1.323443721	-1.600686695	0.502534286	1.961289933	0.499680087	-0.120780441	-0.608870198	-0.218699045	0.414027259	0.758473749	NA	NA	NA	0.643671513	-0.058337757	-0.736917505	-0.420761913	0.411100789	0.828956476	0.99703944	-0.031459455	-1.034810459	NA	NA	NA	0.056028539	1.562181356	1.506195692	-1.07105745	0.059355278	1.068945911	1174540100
Q06210;Q06210-2	GFPT1	-0.866357569	-1.111975721	0.314870509	-0.714491248	-0.511094293	2.713453879	-0.497363883	1.132576843	0.556502989	-0.543130784	0.448689552	0.707524791	0.338681125	-0.159605252	-0.424416584	-0.940395526	0.263635404	1.238603454	0.4722798	-0.207244578	-0.609376333	-0.541996044	0.306145559	0.857821792	0.890952471	0.038997979	-0.851963996	0.513086431	-0.188907161	-0.752266884	-0.468631017	0.357608304	0.820240244	1.003170443	-0.379451124	-1.160620831	-2.862286645	-0.202040759	2.654550109	-0.86748896	1.504366151	2.043099485	-0.819419268	0.0614306	0.921588666	6585098130
Q07065	CKAP4	-0.977866588	-1.076645414	0.860446393	-0.449197816	NA	2.651866835	-0.60702321	1.029841557	0.525367331	-0.329431554	0.040962548	0.612210935	-0.294420138	-1.059074037	-0.697265676	-1.333261584	1.571142829	3.015069322	0.299361898	-0.231210135	-0.561792329	-0.653513924	0.464040872	1.111432005	0.882525673	-0.162315054	-1.044806248	0.332622014	-0.248484862	-0.58197201	-0.589072818	0.521251795	1.159758338	0.262312878	-0.253136921	-0.4639471	-3.431878368	-1.259012014	2.189603197	-2.002194565	0.500904007	2.492545424	NA	NA	NA	5040945630
Q08257	CRYZ	-0.169160576	-0.71224404	NA	NA	NA	2.41096516	-0.70441802	NA	NA	-0.572329471	NA	NA	0.146915848	-0.74942643	-0.925110992	NA	NA	NA	0.133563526	-0.563539629	-0.667148878	NA	NA	NA	NA	NA	NA	NA	NA	NA	-0.472349099	0.311503115	0.745366427	-0.109452137	-0.659494699	-0.487722538	NA	NA	NA	NA	NA	NA	NA	NA	NA	97552200
Q08378;Q08378-2;Q08378-4	GOLGA3	0.538041453	0.110095929	-0.026631184	-0.818528472	-0.142066764	1.255621582	-0.825465745	0.548337976	0.394514142	-0.269755685	0.582170591	0.509949146	0.174022842	-0.528614817	-1.044627675	-1.571793276	0.274291484	1.695904755	0.431890348	-0.851990037	-1.160653083	NA	NA	NA	1.232415171	-0.311434676	-1.282824803	0.33468268	0.185359135	-0.223255892	-0.410830968	0.825297185	1.067845195	NA	NA	NA	-1.007956724	0.528271247	1.536301619	-1.257631543	1.46383168	2.721438285	-0.438053168	0.032665112	0.60473557	1876707740
Q08379;Q08379-2	GOLGA2	0.040962548	-0.64685741	-0.148928622	-0.797914583	-0.518597717	1.971663103	-1.049128509	0.785759774	0.541316585	NA	0.343805752	0.837539634	0.682753061	-0.996368982	-1.679318932	-0.991369695	0.779721981	2.165558254	0.586404475	0.295017665	-0.281123315	-0.293429665	0.677711186	0.901571685	1.174470338	0.167871708	-1.305538751	0.688225127	0.339935493	-0.303507564	-0.077756473	0.452384576	0.535057595	0.447526301	-0.830228894	-1.242157467	-0.872683686	1.245434814	2.246681702	-1.434402824	1.399280488	2.874678949	-0.745357586	0.247076832	1.176067406	2639085100
Q08752	PPID	-0.330555911	-0.516594361	0.221072783	-0.822401071	-0.522239791	1.356200164	-1.013479843	1.296956574	0.662296662	NA	0.300065137	0.750263476	0.826273904	-0.373065642	-1.128314032	-1.689985686	0.609754962	1.888110029	0.479851387	0.255440305	-0.293960191	-0.444478303	0.5290713	0.958954004	NA	NA	NA	0.322851124	-0.079950664	-0.294667863	-0.578283878	0.414785006	1.140647793	NA	NA	NA	-3.437337988	0.1212807	3.558634997	-0.372187744	1.658691349	2.068189259	-0.898134813	0.03083043	0.963622085	852395840
Q0VF96;Q0VF96-2	CGNL1	0.237441347	0.027861775	0.549817006	-0.654808035	0.320426911	1.86809408	-0.698459176	0.971810227	0.626018533	-0.526742996	0.156396617	0.422125333	NA	NA	NA	-2.746228515	0.357833479	3.103984331	NA	NA	NA	NA	NA	NA	NA	NA	NA	NA	NA	NA	NA	NA	NA	NA	NA	NA	NA	NA	NA	NA	NA	NA	-0.348941418	0.206268125	0.579180148	708361100
Q12792;Q12792-3;Q12792-4	TWF1	NA	NA	0.588900488	-0.9502856	-0.153462556	0.01834931	-1.291627334	1.030124161	0.525768219	-0.538576215	0.911883289	0.483673919	0.574537521	-0.340678212	-0.985644707	-0.955843726	0.385817545	1.413648237	0.563743877	-0.036703449	-0.662231829	-0.743327459	0.356481902	1.033299651	NA	NA	NA	0.371614618	-0.195450755	-0.621066728	-0.610873773	0.327112471	0.937946959	0.690193578	-0.527491433	-1.283527033	-2.815630829	0.141955886	2.957561773	-0.85571864	1.44794941	2.303663867	-0.810915556	0.200755432	0.783163266	976314600
Q12834	CDC20	NA	NA	-0.296296826	-1.138632153	-0.374879166	NA	NA	0.670296504	0.28936234	-0.434929309	0.103799743	0.301938767	1.832890014	-0.875724809	-2.622287629	-2.744583867	-1.538764829	1.849879197	NA	NA	NA	NA	NA	NA	NA	NA	NA	NA	NA	NA	NA	NA	NA	NA	NA	NA	NA	NA	NA	NA	NA	NA	NA	NA	NA	1107491400
Q12846	STX4	NA	NA	NA	NA	NA	NA	NA	NA	NA	NA	NA	NA	NA	NA	NA	NA	NA	NA	0.449429314	-0.249925225	-0.687660108	-0.657968725	0.766213502	1.430178204	NA	NA	NA	0.716947009	0.049212535	-0.719542482	-1.065279705	0.551885103	1.53241671	NA	NA	NA	NA	NA	NA	-1.181182154	0.446679711	1.627840265	NA	NA	NA	115511200
Q12931	TRAP1	-0.89912997	-0.663533787	2.683674	NA	NA	1.063019662	-0.005492684	0.520749097	0.159629186	-0.856084197	NA	0.469573445	0.365132593	0.439357178	0.131194352	-1.104014975	0.303926836	1.52902131	0.591679417	-0.0936789	-0.693761096	-0.172083444	0.638027485	0.863383461	1.348912241	0.773658813	-0.552769949	0.58265234	-0.170182906	-0.761995831	-0.177424835	0.732312621	0.913033	0.138159145	-0.450557539	-0.597496099	-2.910176466	-1.870703793	1.128755306	-2.127714939	-0.674268209	1.453438561	NA	NA	NA	6627193800
Q13011	ECH1	NA	-1.591440296	NA	NA	NA	2.156299528	1.279590153	NA	NA	0.322043506	NA	NA	NA	NA	NA	NA	NA	NA	0.464877338	-0.599199786	-1.090127072	-0.379676348	0.45817199	0.893905789	NA	NA	NA	0.578793833	-0.864570201	-1.207061378	-0.251968204	0.479954832	0.80182086	0.111164889	-0.108705256	-0.226999562	NA	NA	NA	NA	NA	NA	NA	NA	NA	97687000
Q13042;Q13042-2;Q13042-3	CDC16	-0.340659943	-0.460052111	0.259784685	-0.74315841	-0.450754706	-0.116660713	-1.072543436	1.093222111	0.527871054	NA	0.319502329	0.774249407	0.396707521	-1.099989163	-1.632271101	-1.813600866	0.907044475	2.632524155	NA	NA	NA	-0.217541109	0.64800518	1.078336571	NA	NA	NA	0.187387707	-0.137822395	-0.367917951	-0.412174188	0.174406419	0.598555773	-0.049337498	-0.250972105	-0.446108722	NA	NA	NA	NA	NA	NA	NA	NA	NA	654880420
Q13144	EIF2B5	NA	-0.760944188	0.821955065	NA	-0.859456905	1.262613558	-1.17869796	0.907582923	0.509645176	-0.580223825	0.528971317	NA	0.574343754	0.373843063	-0.134445368	0.255319441	0.352758525	0.097475959	0.549225575	0.132905812	-0.450774425	-0.524251007	0.488206488	1.054014911	NA	NA	NA	0.497535726	-0.052057112	-0.705382192	-0.642279104	0.482125464	1.111432005	0.825541427	-1.054272452	-1.652311669	NA	NA	NA	-0.63046093	0.995593056	1.626065273	NA	NA	NA	729566900
Q13347	EIF3I	-0.486691182	-0.624599071	0.571239931	NA	-0.856606581	0.867580222	-1.233209807	1.23431737	0.441589712	-0.495511808	0.182819402	0.716683672	0.430392334	-0.039369676	-0.506496123	-0.510374862	0.623024029	1.125849442	0.363339312	-0.231701323	-0.62071175	-0.60836424	0.412293771	1.050954373	NA	NA	NA	0.28534303	-0.255425535	-0.592853946	-0.355442254	0.441589712	0.896078055	0.430606431	-0.71484639	-0.932361283	-3.11766215	-1.70519401	1.32083123	NA	NA	NA	NA	NA	NA	1371733200
Q13418	ILK	0.048096653	-0.135839614	0.182946495	-0.965474364	-0.569436386	1.700262145	-1.078228552	1.019773069	0.477884522	-0.42625709	0.048375705	0.60833615	0.598555773	-0.364477759	-0.945665499	-1.157656697	0.039840265	1.317246174	0.306145559	-0.452036953	-0.512287283	-0.570057374	0.188907267	0.75890009	0.748718834	-0.438209538	-1.337484571	0.219338923	-0.162864086	-0.53951953	-0.270973722	0.502636117	0.779133624	0.269392279	-0.798617064	-0.875989558	-0.141461934	0.266396773	0.407842178	NA	NA	NA	-0.812333587	0.296545508	1.091869055	2492138480
Q13423	NNT	NA	NA	NA	NA	NA	NA	NA	NA	0.422663592	-0.387468208	NA	NA	NA	NA	NA	NA	NA	NA	0.140647793	-0.354796385	-0.526181923	-1.319189575	-0.139839695	1.181293413	NA	NA	NA	0.331246599	-0.196987937	-0.68499032	-0.680335826	0.596267294	1.199688048	-0.124251386	-0.666622067	-0.46348949	NA	NA	NA	-1.446030105	2.269990634	3.602765663	NA	NA	NA	677328300
Q13526	PIN1	NA	NA	-0.164108255	-1.016833084	-0.210596252	-1.92768836	-1.330936941	1.074025828	0.726744042	-0.705217531	0.40053793	0.800578978	0.55640489	-0.86927995	-1.405031124	-1.142576291	0.314174451	1.574779694	0.301353519	0.088955682	-0.241986841	-0.247200038	0.533563348	0.6296597	NA	NA	NA	NA	NA	NA	-0.381310279	0.651499503	1.015782997	NA	NA	NA	1.338053531	1.360757558	0.022758398	NA	NA	NA	-0.384677877	0.31556623	0.853676343	1999577400
Q13671;Q13671-2	RIN1	NA	NA	0.083655897	-0.465519997	NA	NA	NA	NA	-0.969310796	-0.662437323	0.04082231	0.711847278	1.177535148	-0.100020088	-1.236129556	NA	NA	NA	NA	NA	NA	NA	NA	NA	NA	NA	NA	-4.143079626	-1.878798885	2.264266182	NA	NA	NA	NA	NA	NA	NA	NA	NA	NA	NA	NA	NA	NA	NA	72608800
Q13724	MOGS	-1.147489716	-0.976844025	0.518434424	-0.39953993	1.024603367	1.717780595	-0.107290353	0.697506959	0.48398341	0.147827668	0.449640605	0.501617481	-0.412846268	-1.244924425	-0.905331524	-1.164334583	1.249627373	2.560470409	0.310689118	-0.163736508	-0.481807321	-0.830511079	0.602551897	1.378789038	1.259543673	0.398459827	-0.738962704	0.318577154	-0.234397364	-0.552875767	-0.831152613	0.54181217	1.386424705	0.028852006	-0.520872936	-0.539414687	NA	NA	NA	-1.105752638	1.955759159	3.21263159	NA	NA	NA	7484047800
Q14011	CIRBP	-0.425695003	-1.213671293	NA	NA	-0.400187109	0.098419558	-1.296403127	1.554834396	0.807519792	-0.367843481	0.48769214	1.063088712	0.306028869	-1.710094729	-2.139744326	-2.435416966	0.641730978	3.133974445	NA	NA	NA	NA	NA	NA	NA	NA	NA	NA	NA	NA	NA	NA	NA	NA	NA	NA	NA	NA	NA	NA	NA	NA	-0.811016797	0.473734968	1.338624082	660192300
Q14019	COTL1	NA	NA	NA	NA	NA	NA	NA	1.637610246	0.266276823	NA	NA	1.023964991	NA	NA	NA	NA	NA	NA	NA	NA	NA	-0.375571523	0.337654011	0.919225654	NA	NA	NA	0.021337583	-0.4432616	-0.602941847	-0.982904762	0.041102772	0.952631767	NA	NA	NA	NA	NA	NA	NA	NA	NA	NA	NA	NA	51721600
Q14126	DSG2	-0.462693992	-0.349750125	-0.251727704	-1.436080445	NA	2.430713468	-0.480619131	0.379731849	0.318345767	-0.59946207	0.304160547	0.407189572	0.621149304	-1.560600265	-2.139871486	-2.316240675	-0.069270231	2.338110596	0.740539049	-0.381704954	-0.992086918	-0.616834875	0.78383378	1.400701863	NA	NA	NA	0.606915942	-0.42610201	-1.142831122	NA	NA	NA	0.989865623	0.133563526	-1.027116225	NA	NA	NA	-0.089850673	1.518031493	1.500139179	-0.739010861	-0.028645906	0.720541148	6978520400
Q14152	EIF3A	-0.31985571	-0.643540635	0.661840791	-0.62996967	-0.642166521	2.026764655	-1.346041159	1.194528369	0.6388616	-0.501994284	0.658280045	0.834549424	0.49559284	-0.07602177	-0.565673352	-0.726806403	0.246712101	0.963400138	0.486044993	0.12498977	-0.353265909	-0.341939365	0.590051039	0.994507316	0.988557451	-0.112365556	-1.103456884	0.462157048	0.016924144	-0.430897827	-0.538869625	0.555816155	1.029346866	0.636264989	-0.660246892	-1.601737201	-3.868594897	-1.334607229	2.100977648	-0.240588467	1.329582889	1.572841174	-0.985073456	0.307311939	1.300943704	12480852600
Q14204	DYNC1H1	-0.176087633	-0.496569845	0.301938767	-0.789187243	-0.55141616	2.109694865	-1.067848096	1.220391872	0.59493067	-0.524790573	0.522758841	0.828306614	0.313942357	-0.211330992	-0.519155848	-0.257562555	0.990737079	1.272560739	0.433920884	-0.065853419	-0.502035146	-0.492646797	0.476951913	0.954791881	0.874442887	-0.365778488	-1.256321319	0.494569217	-0.07166379	-0.592027336	-0.505840436	0.476433536	0.981195073	0.66766509	-0.514738062	-1.189647389	-1.935227493	-0.133986196	1.912266628	-0.99734788	1.128491379	2.107118713	-1.068876734	0.186880831	1.267056318	1.30581e+11
Q14232	EIF2B1	NA	-0.663328137	NA	NA	NA	0.470510835	-0.602678929	1.460061021	0.794187097	-0.167749976	0.251446432	0.852877774	0.299244658	-0.441771557	-0.807351315	-0.955955667	0.981925699	1.825215762	NA	NA	NA	-0.345106243	0.270827916	0.789353664	NA	NA	NA	NA	NA	NA	-0.409987298	0.30018231	0.710084561	0.739502506	-0.082499501	-0.502832199	NA	NA	NA	NA	NA	NA	NA	NA	NA	235456400
Q14247	CTTN	0.8131963	0.850639426	NA	NA	NA	NA	-1.037088267	1.236829335	0.604166235	NA	NA	NA	NA	NA	NA	2.165268812	0.636543421	-1.528698065	NA	NA	NA	NA	NA	NA	NA	NA	NA	NA	NA	NA	NA	NA	NA	NA	NA	NA	-2.464982232	0.516519498	2.981542167	0.2450088	1.833537816	1.550161894	NA	NA	NA	53297750
Q14353	GAMT	-0.155100195	-0.61818506	NA	NA	-0.931673139	2.85265809	-1.056521205	1.183391232	0.513389678	NA	0.776861994	NA	0.298306396	-0.566720029	-0.865016835	NA	NA	NA	NA	NA	NA	NA	NA	NA	NA	NA	NA	NA	NA	NA	NA	NA	NA	NA	NA	NA	NA	NA	NA	NA	NA	NA	NA	NA	NA	249297800
Q14554	PDIA5	-0.638141826	NA	NA	NA	NA	3.493006791	0.051024003	NA	NA	NA	NA	NA	NA	NA	NA	NA	NA	NA	0.309292623	-0.170247841	-0.55758194	-0.904089079	0.165043649	1.184788084	NA	NA	NA	0.223298973	-0.37330856	-0.568152431	-1.041298354	0.467383831	1.574537521	0.179638435	-0.252311846	-0.589246446	NA	NA	NA	NA	NA	NA	NA	NA	NA	178469600
Q14571	ITPR2	-0.655512337	-0.850064326	NA	-0.861919514	NA	2.542679032	-0.498484423	0.675725619	0.471031344	NA	0.164271398	0.909427507	0.488617835	-1.562772261	-1.940478587	-1.646428282	0.99898976	2.59091335	0.645424989	-0.123653977	-0.670681187	-0.661364509	0.420293749	1.090921161	NA	NA	NA	0.661293556	1.635290054	0.817868802	-0.926837868	0.351515261	1.244704428	0.363227157	-0.281649335	-0.530509908	NA	NA	NA	NA	NA	NA	NA	NA	NA	669997900
Q14573	ITPR3	0.119156942	-0.112396748	-0.2942786	-0.740335816	-0.412923097	2.246408087	-1.008943519	0.87428549	0.444030911	NA	0.615510465	1.127171015	0.758217884	-0.428352311	-1.186590238	-1.952992163	0.75000615	2.627233276	0.402613043	-0.008450037	-0.550993361	0.16774328	0.900180912	0.993275822	0.728660667	-0.327384574	-1.326986385	0.500292177	-0.094171619	-0.312795945	-0.216400864	0.675183626	0.751635103	0.723165343	-0.331063973	-1.041179592	NA	NA	NA	NA	NA	NA	-0.777887901	-0.140523357	0.713255902	1824012710
Q14678;Q14678-2	KANK1	-0.521514782	-0.725040646	0.017921908	-0.838073631	NA	2.4872548	-0.47595639	0.513086431	0.461109415	NA	NA	NA	1.09051473	-0.687056072	-1.727045185	-1.915554696	-0.836114883	1.132379425	NA	NA	NA	NA	NA	NA	NA	NA	NA	NA	NA	NA	NA	NA	NA	NA	NA	NA	NA	NA	NA	NA	NA	NA	NA	NA	NA	492829000
Q14746;Q14746-2	COG2	-0.25004532	-0.369165884	NA	NA	NA	2.382501257	-1.171530893	1.339137385	0.693765712	-0.389791313	NA	NA	NA	NA	NA	-1.101412397	0.667483436	1.768883002	0.434561512	0.09071796	-0.287448238	-0.500707704	0.424062125	0.945832405	NA	NA	NA	0.566474224	0.304160547	-0.300057542	-0.550528425	0.602171791	1.054501216	0.451224302	-0.626201472	-1.089912091	-2.304647527	0.85646786	3.161097611	-0.781727197	1.202699807	1.984443524	NA	NA	NA	410001580
Q14789	GOLGB1	0.683382058	-0.021921548	-0.232226571	-0.746301117	-0.184145896	1.712023431	-1.018761079	0.722466024	0.562474458	-0.275664056	0.560127976	0.916017966	0.494978753	-1.193799696	-1.737639009	-1.894590106	0.838427422	2.632640476	0.656908183	0.260748328	-0.295712313	-0.319207575	0.653518671	0.845831239	1.201759307	-0.274529306	-1.325864805	0.699818116	0.284158746	-0.398075332	-0.386336342	0.702834822	1.120882733	0.547844628	-0.46434514	-0.950536511	-0.730105086	1.40294042	2.131951594	-1.143787141	1.302289802	2.446070918	-0.744124668	0.188274311	0.921588666	11679194500
Q15036	SNX17	NA	NA	0.478816529	-0.816138767	NA	NA	-1.320342003	0.98622888	0.133826527	NA	NA	NA	-0.175354328	0.634500338	0.806612774	NA	NA	NA	0.873734468	0.111565545	-0.806770749	0.002018361	0.032947164	0.030971642	NA	NA	NA	0.915406169	0.042083959	-0.815453094	NA	NA	NA	NA	NA	NA	NA	NA	NA	NA	NA	NA	NA	NA	NA	82958400
Q15046	KARS	NA	NA	NA	NA	NA	NA	NA	NA	NA	-0.386506065	NA	NA	-1.517089778	-2.134477041	-0.617343813	NA	NA	NA	NA	NA	NA	NA	NA	NA	NA	NA	NA	NA	NA	NA	NA	NA	NA	NA	NA	NA	-4.381182503	-2.404229022	1.976986775	-0.317912177	1.288712917	1.864730922	NA	NA	NA	190505200
Q15058	KIF14	NA	0.242693958	0.039559557	NA	NA	-0.753677048	-0.601386947	0.688314661	0.407624676	0.232169543	0.001874286	0.009203827	0.460690149	-0.312401761	-0.705688039	-0.39166385	0.597888675	1.082225699	NA	NA	NA	NA	NA	NA	NA	NA	NA	NA	NA	NA	NA	NA	NA	0.714751059	-0.337630412	-1.151297948	NA	NA	NA	NA	NA	NA	NA	NA	NA	1141633050
Q15075	EEA1	0.590242708	-0.135031421	0.266156864	-0.673071544	-0.239515027	3.124857467	-1.439911164	1.816353946	0.914258349	NA	0.789019726	0.865285394	0.563841479	-0.35140571	-0.924946635	-0.942889429	0.456595905	1.550851425	0.666938337	-0.276589975	-0.992574834	-0.241236326	0.601316184	0.787850334	NA	NA	NA	0.70893764	-0.461978419	-1.221185871	-0.481767028	0.713695815	0.836328134	1.186120184	0.691534165	-0.545803046	-0.950146224	0.545671894	1.495848633	-0.465778993	1.678612814	2.256044474	NA	NA	NA	2078621210
Q15125	EBP	-0.866068286	-1.287078522	0.528771332	-0.898349924	-1.516553084	1.361656083	NA	0.787265283	0.37784561	-0.524749061	0.21238257	NA	0.404140166	-1.415884129	-1.782198524	-2.662368822	1.516569923	4.021213195	0.233151803	-0.517482104	-0.737133918	-0.367527029	0.660289751	1.070526721	0.607768235	0.091530593	-0.493174669	0.314290484	-0.530489069	-0.726973546	-0.513955007	0.621524444	1.158918642	-0.285477511	-0.212952083	0.029134804	NA	NA	NA	NA	NA	NA	NA	NA	NA	1328484900
Q15149	PLEC	NA	NA	-0.770485906	-0.801656724	-0.140332535	NA	NA	0.520045024	0.43956995	-0.526722212	0.345055675	0.544880997	0.697240048	-1.116191528	-1.825363485	-2.209895259	-0.584198075	1.548436625	0.743040957	-1.300554974	-2.02385636	NA	NA	NA	NA	NA	NA	NA	NA	NA	NA	NA	NA	NA	NA	NA	NA	NA	NA	NA	NA	NA	-0.855353176	-0.360064029	0.702657543	3297437240
Q15154;Q15154-2	PCM1	0.751977807	0.383386346	-0.367675939	-0.714112525	-0.496325614	0.829362492	-0.861133118	0.584481522	0.444030911	-0.604344885	0.425244442	0.396488333	0.558659484	-1.236673417	-1.755843604	-2.031562674	0.371056968	2.330070727	NA	NA	NA	NA	NA	NA	NA	NA	NA	0.558169655	-0.47168874	-1.037147479	-0.565566591	0.356256516	0.883777198	0.404903122	-0.433408877	-0.838305765	NA	NA	NA	-1.050323139	1.446626783	2.496948024	-0.867146818	-0.234397364	0.402831302	5675050840
Q15181	PPA1	-0.628519198	-1.142385197	0.663663412	-0.882304957	-0.652447723	-0.796335251	-0.97095003	1.265976905	0.614945367	NA	0.319849117	0.694657366	0.581977846	-0.285073142	-0.803443313	-0.596405049	0.987757429	1.541762619	0.460899797	-0.147250038	-0.61098394	-0.442163524	0.46967763	0.902420942	NA	NA	NA	0.452279135	-0.266836585	-0.677033538	-0.490111643	0.529870909	0.980683414	0.3305584	-0.130460195	-0.551627605	-1.26864295	-0.762803426	0.505789328	-0.40801427	1.143589335	1.560225822	-0.566634558	0.301821736	0.86844972	3940531450
Q15276;Q15276-2	RABEP1	NA	NA	NA	NA	NA	NA	-0.602919936	NA	0.428356822	-0.737590898	NA	NA	0.934101278	-0.121298197	-0.976787237	-0.964460543	0.418675713	1.116165108	0.207018226	-0.237812792	-0.434168893	-0.62009075	0.568713149	1.085288675	NA	NA	NA	0.431569476	0.115699153	-0.259771836	NA	NA	NA	NA	NA	NA	NA	NA	NA	NA	NA	NA	NA	NA	NA	128456400
Q15286;Q15286-2	RAB35	NA	NA	0.756169328	-0.891535761	NA	1.666847467	NA	NA	0.576377015	NA	NA	NA	0.047398789	-1.085925387	-1.10942101	NA	NA	NA	0.442970028	-0.347215245	-0.856632705	-0.721539391	0.596076424	1.316609184	1.279352428	-0.033731974	-1.269825259	0.670205846	-0.416866071	-0.983275491	-0.676456991	0.503552276	1.299244658	0.575989948	-0.371179754	-1.041506212	-4.447532425	-0.905547711	3.542010356	-0.621355211	1.277806259	1.89917563	NA	NA	NA	970172800
Q15436	SEC23A	-0.142305582	-0.549599003	0.667301759	-1.305324807	-0.186032104	2.390557636	-1.538303817	1.313013609	0.65617599	-0.349308956	0.244034582	0.938775077	0.28475101	-0.60208754	-0.865884226	-0.753385177	1.314232469	2.148999163	0.366476094	0.054362288	-0.286480134	-0.488127193	0.558463573	1.043554489	0.966947205	-0.467693016	-1.334352551	0.458906907	0.165300975	-0.378100514	-0.542773454	0.537643962	1.152572845	0.6019817	-0.132356524	-0.719851346	-2.314086755	-0.352326301	1.789645796	-1.000952493	1.017779413	2.065641239	NA	NA	NA	3431915700
Q15437	SEC23B	-0.591114265	-1.060066355	0.243425362	-0.618672323	-0.798792738	1.84619241	-1.244890233	1.209640514	0.521452826	-0.474091497	0.494159564	0.913033	0.194465332	-0.527054798	-0.961423349	-1.035313042	0.844947998	1.76655276	0.380729449	-0.081644299	-0.450084446	-0.402740586	0.566961242	1.013212111	1.025241461	-0.217725646	-1.079965913	0.426747809	-0.013552656	-0.501728705	-0.406426315	0.538140809	0.83090431	0.746656736	0.185866545	-0.723348502	NA	NA	NA	-1.146659002	1.254170726	2.366755832	NA	NA	NA	1235638400
Q15555;Q15555-2	MAPRE2	-0.514119826	-0.74344822	NA	-0.850610551	-0.584068307	2.312694213	-0.70277336	1.068051643	0.544188607	NA	-0.026939827	0.396707521	0.22527493	-0.743907204	-1.006796651	NA	NA	NA	NA	NA	NA	NA	NA	NA	NA	NA	NA	NA	NA	NA	NA	NA	NA	NA	NA	NA	NA	NA	NA	NA	NA	NA	NA	NA	NA	425289400
Q15642;Q15642-2;Q15642-3;Q15642-4;Q15642-5	TRIP10	0.01834931	-0.643067432	0.922882871	NA	NA	NA	-0.712858718	1.128689329	0.876015907	NA	NA	-0.106078683	0.54823932	-1.722896012	-2.388582076	-0.796485589	0.392537245	1.078883047	0.714399397	0.145873062	-0.61398372	-0.202704738	0.411643176	0.614380048	0.895923002	-0.190486773	-1.0864461	0.475603745	-0.190536163	-0.615132345	-0.2332946	0.246468895	0.701415981	NA	NA	NA	NA	NA	NA	NA	NA	NA	NA	NA	NA	116831000
Q15691	MAPRE1	-0.315468484	-0.728167988	0.567253375	-1.363382339	-0.653491231	1.616216526	-1.115316125	1.247259163	0.667483436	-0.547615424	0.372506409	0.771547572	0.279530726	-0.367955187	-0.669762872	-1.115222364	1.042013896	2.021835027	0.376179232	-0.004146488	-0.286744098	-0.728717764	0.132642643	0.751977807	NA	NA	NA	NA	NA	NA	NA	NA	NA	NA	NA	NA	NA	NA	NA	-0.494637478	1.425190721	1.853596506	-0.925521966	0.191183609	1.220206113	3310459300
Q15738	NSDHL	-1.174100427	-1.063017269	NA	NA	NA	1.58245966	-0.194889183	0.817950641	0.422986451	-0.620002057	0.346304516	NA	-0.055591295	-0.894348738	-0.957888017	-1.959542372	1.071007493	2.676222267	0.362778454	-0.159814757	-0.587207638	-0.957299637	-1.019579795	-0.068785942	NA	NA	NA	0.4826418	-0.151971034	-0.566570458	-0.597779907	0.469469253	1.025524968	0.267595722	-0.620623019	-0.799872346	NA	NA	NA	NA	NA	NA	-0.800977898	-0.148544774	0.671655699	1140801930
Q15785	TOMM34	-0.208677675	-0.404515436	0.066261442	-0.921472139	-0.429809118	1.266336799	-1.207394487	1.226631832	0.643117341	-0.489909023	0.27857955	0.799999066	0.557777671	-0.203933907	-0.706511798	-1.203369024	0.263154625	1.711186511	NA	NA	NA	NA	NA	NA	NA	NA	NA	0.351854439	-0.058878661	-0.40860781	-0.683460322	0.318924164	0.84309947	0.884011738	-0.805685968	-1.689706419	NA	NA	NA	NA	NA	NA	-0.780859365	0.118359726	0.988775562	1715004800
Q15833;Q15833-2	STXBP2	-0.322018266	-0.49126712	0.823423291	-4.62031694	-1.035224339	0.991245185	-1.220378863	0.946880548	0.591583681	NA	0.411426246	0.332851122	0.337996464	-0.202854176	-0.609376333	-1.67982729	0.29795439	2.41467678	0.361992886	0.01678155	-0.419700122	-0.743883043	0.486971744	1.173575207	NA	NA	NA	0.278817403	-0.177424835	-0.416192117	-0.693014552	0.301821736	1.011638756	0.683202373	-0.319657638	-0.812384257	NA	NA	NA	-0.719352444	1.214684363	1.934063524	NA	NA	NA	782200600
Q16222;Q16222-3;Q16222-2	UAP1	2.835054963	0.787683201	0.421586873	-0.876016035	-0.411329733	3.492622329	3.472487771	3.43909117	3.450617424	NA	0.360308085	4.6773391	-0.436880928	0.04879418	0.128425389	NA	NA	NA	0.752320428	-0.099726328	-0.852016077	-0.343988804	0.529970829	0.886276995	NA	NA	NA	0.531867996	-0.143771202	-0.871653802	-0.409220753	0.385707125	0.869239719	1.148283363	-0.29872598	-1.332789088	NA	NA	NA	NA	NA	NA	NA	NA	NA	4231629560
Q16555	DPYSL2	-0.466655938	-0.763880923	0.537246361	-1.089666437	-0.643675864	2.345708613	-1.098474652	1.268913416	0.693051993	NA	0.3222743	0.6388616	0.205017088	-0.024223094	-0.23516131	-0.697031773	0.953004431	1.647728951	0.382058509	-0.233752569	-0.613630481	-0.572308019	0.407515912	1.048863914	1.279233551	-0.130791873	-1.483419992	0.259423152	-0.420163353	-0.710708492	-0.840267491	0.393526032	1.177279996	0.39330636	-0.782272958	-1.17722907	0.019346089	-0.239957938	-0.259322802	-1.108518596	0.763241586	1.87180423	NA	NA	NA	5147090300
Q16795	NDUFA9	-1.346261227	-1.094741534	NA	NA	NA	1.256104877	NA	0.541316585	0.225028083	-0.483278811	0.296780417	NA	0.164786278	-0.292386866	-0.384960435	NA	NA	NA	0.568032105	-0.238901991	-0.727666202	-0.232345202	0.593784005	0.865443775	1.27596058	-0.17869796	-1.397296088	0.380286156	-0.218262612	-0.720184044	-0.41161756	0.469469253	0.812292845	0.025737561	-0.26999921	-0.269964418	NA	NA	NA	NA	NA	NA	NA	NA	NA	785705000
Q27J81;Q27J81-2	INF2	-0.203385635	-0.544287455	NA	-0.819419268	-0.205080968	2.876566059	-0.875989558	1.307953046	0.521854803	-0.701318226	0.5627675	1.029912213	0.400865778	-0.981793143	-1.385751892	-1.715533247	0.611833365	2.247441471	0.649937299	0.047677975	-0.642909732	-0.407267905	0.446785562	0.826111164	0.958657108	-0.597168698	-1.576518639	0.648925559	0.097206246	-0.505533186	-0.333388821	0.492006976	0.798506795	0.717736734	-0.850532506	-1.579059544	NA	NA	NA	-0.565737413	1.36418019	1.907736729	NA	NA	NA	1131507750
Q4G176	ACSF3	NA	NA	NA	NA	NA	-0.78150399	NA	NA	NA	NA	NA	NA	NA	NA	NA	NA	NA	NA	0.407733431	-0.210646336	-0.557136103	-0.250611618	0.730226922	0.93975315	1.22595354	0.825134335	-0.367564255	0.570171448	-0.134714606	-0.70580569	-0.346664773	0.525567789	0.727528424	0.046281503	-0.483238477	-0.572436733	NA	NA	NA	NA	NA	NA	NA	NA	NA	497385400
Q4J6C6;Q4J6C6-4;Q4J6C6-3;Q4J6C6-2	PREPL	NA	NA	NA	-0.705405716	NA	NA	-1.001212373	1.034497464	0.629193397	NA	0.232046713	NA	0.603976406	-0.164544777	-0.734395079	-0.804904423	0.314754522	1.177726483	0.457541762	-0.790509203	-1.24800506	NA	NA	NA	NA	NA	NA	NA	NA	NA	NA	NA	NA	NA	NA	NA	NA	NA	NA	NA	NA	NA	NA	NA	NA	268551100
Q53GQ0	HSD17B12	-1.266107732	-1.16339717	0.423309237	-0.656876481	-0.529385048	2.051093629	0.352984458	0.397145797	0.439889048	-0.914901721	0.011495639	0.523060062	NA	NA	NA	NA	NA	NA	0.460585313	-0.26336915	-0.725064493	-0.60224084	0.504264441	1.155490198	NA	NA	NA	0.291839273	-0.308966175	-0.748359671	-0.64649603	0.50771854	1.189476689	0.157431827	-0.621621555	-0.725756233	NA	NA	NA	NA	NA	NA	NA	NA	NA	1445159800
Q53GS7;Q53GS7-2	GLE1	-0.546582511	-0.689939138	-0.196508425	-0.706370548	-0.188726275	0.180529813	-0.643315281	0.94912401	0.593114696	-0.4770805	0.122871469	1.354000719	0.621430668	-2.019989328	-2.172798825	-2.43533893	0.599317794	3.04241671	NA	NA	NA	NA	NA	NA	NA	NA	NA	NA	NA	NA	-0.426606083	0.66712006	1.087259152	0.645978275	-0.510189923	-0.948892446	NA	NA	NA	NA	NA	NA	NA	NA	NA	1087142040
Q5SNT2;Q5SNT2-2	TMEM201	-0.268139025	-0.555078549	-0.432863471	-0.421863141	-0.344153618	0.219958398	-0.616215541	0.659833246	-0.190338611	-0.567061966	0.218471211	0.518434424	0.574053054	-1.881454218	-2.544308494	-3.147777383	0.085424656	3.133284034	NA	NA	NA	NA	NA	NA	NA	NA	NA	0.422663592	-0.463469597	-0.237965911	-1.220446097	-0.105969993	0.832282436	-0.192084597	-0.738842318	-0.546772174	-0.115956993	1.612022163	1.728007558	NA	NA	NA	-0.41482592	-0.150465039	0.270229907	1520314120
Q5SRE5;Q5SRE5-2	NUP188	-0.434363833	-0.591288139	-0.122946839	-0.640366387	-0.154441705	0.097206246	-0.571600295	0.92653084	0.548929769	-0.482613431	0.221691514	0.805540107	0.441802155	-1.0489494	-1.49834176	-2.058112441	0.599317794	2.552991795	1.053875936	-0.688520135	-1.592658127	-0.05328411	0.731791479	0.767993718	1.006836577	-0.253824844	-1.345124568	1.202950503	-0.34905167	-1.576045406	-0.06603464	0.835519901	0.88869455	0.667755908	0.143785225	-0.593702801	-1.386468347	0.927441393	2.313942357	-0.586210972	1.277032552	1.766722359	-0.708302151	0.179256247	0.86852874	12040003400
Q5VWQ8;Q5VWQ8-2;Q5VWQ8-4;Q5VWQ8-3	DAB2IP	-0.293960191	-0.49396684	-0.394505666	-0.57548633	NA	2.897530872	-0.245112498	0.743299528	0.414785006	NA	-0.033082318	0.004609253	0.983458812	-0.352326301	-1.358047114	-1.213437092	0.630032634	1.843461325	NA	NA	NA	NA	NA	NA	NA	NA	NA	NA	NA	NA	NA	NA	NA	NA	NA	NA	NA	NA	NA	NA	NA	NA	-0.448410158	-0.288928052	0.175811994	1142214920
Q6IBS0	TWF2	-0.177963328	-0.519900358	0.622742976	-0.87853362	-0.547594337	1.40315863	-0.957243613	1.24865627	0.561106141	NA	0.290542363	0.687956494	0.740279983	-0.332807258	-1.063831337	-1.353984846	0.497944422	1.738335504	0.421155961	-0.098412869	-0.528947839	-0.554421599	0.355918372	0.754716506	NA	NA	NA	0.633198686	0.080384787	-0.555311733	-0.527865797	0.185739709	0.952482674	0.577730931	-0.766283699	-1.198758552	NA	NA	NA	NA	NA	NA	NA	NA	NA	1665500000
Q6NYC8	PPP1R18	NA	NA	-0.500871016	-1.151618426	-0.654013268	NA	NA	NA	NA	NA	0.190804468	NA	0.493339909	-0.479975097	-1.013887647	-1.550803142	0.484395963	2.12310331	NA	NA	NA	NA	NA	NA	NA	NA	NA	NA	NA	NA	NA	NA	NA	NA	NA	NA	NA	NA	NA	NA	NA	NA	-0.495369439	0.125386605	0.565109697	65280300
Q6P1A2	LPCAT3	-0.700614656	-0.912944565	0.976950127	NA	NA	NA	-0.209628303	NA	NA	-0.649706442	NA	NA	NA	NA	NA	-1.023885695	1.648051213	2.671927385	0.354564999	-0.553722593	-0.908225706	0.855112655	0.785759774	-0.069361053	NA	NA	NA	-0.003770357	-0.478305975	-0.474552482	-0.849128423	-0.148944618	0.789604066	NA	NA	NA	NA	NA	NA	NA	NA	NA	NA	NA	NA	54686700
Q6P3W7	SCYL2	0.265676925	-0.42043364	NA	-0.981593713	-0.579145755	1.796099328	-1.256424714	1.690104161	0.961326981	-0.67006126	0.321928095	1.101313901	0.045303168	-0.849258373	-0.765327013	-0.587055927	0.124857467	0.711935357	NA	NA	NA	-0.178028613	0.784587736	0.660654852	NA	NA	NA	NA	NA	NA	NA	NA	NA	NA	NA	NA	NA	NA	NA	NA	NA	NA	NA	NA	NA	221616760
Q6UW68	TMEM205	NA	NA	NA	NA	NA	NA	NA	0.854075462	NA	NA	NA	NA	-0.19450942	-2.265205853	-2.070663466	-2.20756107	0.99110003	3.002756519	0.213378391	-0.491895927	-0.620512114	-0.342744155	0.534161233	0.844385653	NA	NA	NA	0.21896711	-0.399901553	-0.599068662	-0.386902164	0.51530876	0.895845469	0.220577607	-0.208227596	-0.150865416	NA	NA	NA	NA	NA	NA	NA	NA	NA	2275300000
Q7L0Y3	RG9MTD1	-1.016628751	-0.900395079	NA	-0.805559884	NA	0.987320866	0.319039816	0.558659484	0.226878404	NA	-0.369426783	NA	0.042504263	-0.284422871	-0.307483529	-1.799119046	-0.457236786	1.341871921	0.362778454	-0.067092212	-0.325792475	-0.258304358	0.584866318	0.840281941	NA	NA	NA	0.630405471	-0.001443417	-0.70688853	-0.250251221	0.49241724	0.890018587	0.111699072	-0.395606004	-0.586969242	NA	NA	NA	NA	NA	NA	NA	NA	NA	872786800
Q7L2H7	EIF3M	-0.189400604	-0.697944212	1.485581393	-0.399787346	-0.389186567	1.520346812	-1.255253332	1.336968862	0.545869551	-0.350117868	0.356707253	0.863066228	0.712727829	0.295840551	-0.484085744	-0.609508398	0.443500567	1.010421805	0.669298946	-0.121674863	-0.685454276	-0.389659003	0.337311477	0.784252693	NA	NA	NA	-0.025456004	-0.856502089	-0.781206435	-0.591049068	0.285934808	0.800910251	0.676718744	-0.831537671	-1.389035421	NA	NA	NA	NA	NA	NA	NA	NA	NA	1270562300
Q7Z4H7;Q7Z4H7-3;Q7Z4H7-2	HAUS6	-0.24002609	-0.166114111	NA	NA	NA	2.24965771	-1.021775077	0.802813598	NA	NA	NA	NA	0.46383168	-0.218699045	-0.597146873	0.555423532	0.268554164	-0.2869025	NA	NA	NA	NA	NA	NA	NA	NA	NA	NA	NA	NA	NA	NA	NA	NA	NA	NA	NA	NA	NA	NA	NA	NA	NA	NA	NA	58469250
Q86SQ0;Q86SQ0-3;Q86SQ0-2	PHLDB2	-0.365518249	NA	0.349365278	-0.595227642	-0.088622874	3.268089998	-0.521908313	0.683651545	0.624615633	NA	0.720978845	NA	0.231309516	-1.240895311	-1.699466228	-1.512266705	0.108089492	1.750134819	NA	NA	NA	NA	NA	NA	NA	NA	NA	NA	NA	NA	NA	NA	NA	NA	NA	NA	NA	NA	NA	NA	NA	NA	NA	NA	NA	1100303810
Q86YN1;Q86YN1-2	DOLPP1	NA	NA	NA	NA	NA	NA	NA	NA	NA	NA	NA	NA	NA	NA	NA	NA	NA	NA	0.326537348	-0.269773078	-0.601846673	NA	NA	NA	NA	NA	NA	0.185359135	-0.373159067	-0.71586495	-0.394676353	0.540424105	0.92539184	-0.111523644	-0.007188072	0.10433666	NA	NA	NA	NA	NA	NA	NA	NA	NA	12252980
Q8IUD2;Q8IUD2-3;Q8IUD2-2;Q8IUD2-4;Q8IUD2-5	ERC1	-0.37065737	-0.476939938	0.283447708	-0.732308405	-0.162605692	NA	-0.551437303	0.963917962	0.690640579	-0.639714393	0.502330602	0.890874671	0.871607122	-0.691569223	-1.445047758	-1.326841616	-0.030383472	1.35901507	NA	NA	NA	NA	NA	NA	NA	NA	NA	NA	NA	NA	NA	NA	NA	NA	NA	NA	NA	NA	NA	NA	NA	NA	-0.790534157	-0.102527213	0.755742179	1698759960
Q8IUH5	ZDHHC17	NA	NA	NA	NA	-0.322884197	1.662159916	-1.357048952	1.167935918	0.769094656	NA	NA	NA	NA	NA	NA	NA	NA	NA	0.632919608	-0.118836594	-0.875777755	-0.248981968	0.848637962	1.007482576	NA	NA	NA	0.422017657	-0.384941596	-0.974489206	-0.563624918	0.375734539	0.927213808	NA	NA	NA	NA	NA	NA	NA	NA	NA	NA	NA	NA	67688510
Q8IWJ2	GCC2	0.399553938	-0.283035436	-0.341262958	-0.700591209	0.058108649	2.203075835	-0.765743952	0.969528122	0.602836912	NA	0.947479146	1.198305554	0.331131922	-1.105535316	-1.432649261	-1.354390559	0.274768566	1.629193397	NA	NA	NA	NA	NA	NA	NA	NA	NA	NA	NA	NA	-0.112381152	0.752406071	0.89227444	NA	NA	NA	NA	NA	NA	NA	NA	NA	-0.496366316	0.419646753	0.916017966	719007100
Q8IWX8	CHERP	-0.226239925	-0.431948432	-0.203285971	-0.692618108	-0.057571824	-0.584630719	-0.560642822	0.831228693	0.574053054	-0.358916447	0.280718814	0.665301804	0.619272138	-1.510374862	-2.153157711	-2.736773248	0.236094579	2.959325039	NA	NA	NA	-0.208627659	0.870739525	1.130008304	1.070664101	-0.315271013	-1.384847405	0.959844328	0.756425557	0.550408193	-0.281842256	0.558463573	1.008702008	-0.201592745	0.609376749	0.766043843	-2.317750334	1.415326009	3.733028884	-0.459258506	1.423470604	1.882721295	-0.585474748	0.134878054	0.836004895	13724157500
Q8IXI1	RHOT2	-1.571793276	-1.556266058	0.294076649	NA	NA	1.72643889	-0.305146545	NA	0.221691514	-0.315791676	NA	NA	NA	NA	NA	NA	NA	NA	0.386921282	-0.112708699	-0.505287432	-0.257907532	0.58236331	0.881508009	NA	NA	NA	0.473631077	0.011638756	-0.546097929	-0.075383194	0.623773238	0.829281298	0.543792806	0.438612232	-0.105255949	NA	NA	NA	NA	NA	NA	NA	NA	NA	217363300
Q8IYI6	EXOC8	NA	NA	NA	0.547943311	-0.787094538	2.047957107	-1.379319759	1.176578094	0.754459974	NA	NA	NA	0.223793216	-0.60241606	-0.739227589	-0.864307539	0.712727829	1.497126915	0.247076832	-0.111866586	-0.45818783	NA	NA	NA	NA	NA	NA	0.316493338	0.295252823	-0.47679939	-0.660452104	0.52084965	1.068120453	NA	NA	NA	NA	NA	NA	-1.061932558	0.889317778	1.951252072	NA	NA	NA	239481730
Q8N1F7;Q8N1F7-2	NUP93	-0.454169978	-0.599440212	-0.068876734	-0.64140119	-0.252707136	0.081612323	-0.596165129	0.881351382	0.60312187	-0.447386844	0.295135249	0.853117391	0.563939074	-1.313799809	-1.86097589	-2.427168525	0.547844628	3.004069868	0.952333566	-0.3735889	-1.351295278	0.038576651	0.735868729	0.756169328	0.925315875	-0.445224531	-1.232158786	0.86979246	-0.1905197	-1.12469174	-0.048501724	0.738292263	0.81991338	0.556208672	0.124328135	-0.424629575	-2.177359577	1.485375301	3.455360102	-0.71520162	1.522256668	2.175237151	-0.740842029	0.176195095	0.950767001	27158200000
Q8N335	GPD1L	-0.702961227	0.052694111	NA	NA	NA	2.409363779	NA	1.239336935	NA	NA	NA	NA	NA	NA	NA	NA	NA	NA	0.277746757	-0.470189046	-0.684201937	-0.757989021	0.179893171	0.937796341	NA	NA	NA	0.287826867	-0.196409235	-0.625088505	-0.697289069	0.425459305	1.074436931	0.543594864	-0.25889117	-0.875857177	NA	NA	NA	-1.069996968	0.770533078	1.810813242	NA	NA	NA	332995580
Q8N4C8;Q8N4C8-4;Q8N4C8-2;Q8N4C8-3;Q8N4C8-5	MINK1	NA	NA	NA	NA	NA	2.158950947	-0.873449973	0.929942454	NA	NA	NA	NA	-0.01547627	-0.569222314	-0.649955434	-0.754260968	0.447103068	1.201382936	NA	NA	NA	-0.205979304	0.783749983	0.989720329	NA	NA	NA	NA	NA	NA	NA	NA	NA	NA	NA	NA	NA	NA	NA	NA	NA	NA	NA	NA	NA	62297670
Q8NEW0	SLC30A7	NA	NA	NA	NA	NA	NA	NA	NA	NA	NA	NA	NA	NA	NA	NA	NA	NA	NA	0.480575346	-0.23633348	-0.621199867	-0.182344001	0.567642792	0.784085143	NA	NA	NA	0.24610401	-0.062926845	-0.387675813	-0.292333862	0.671836829	0.871291692	0.690461795	0.142217362	-0.374280638	NA	NA	NA	NA	NA	NA	NA	NA	NA	46418200
Q8NFA0	USP32	NA	NA	0.391657754	NA	-0.332607399	NA	NA	1.175237151	NA	NA	NA	NA	0.133300476	-0.301497012	-0.284528301	-1.712173133	1.089769309	2.80194499	0.388905884	-0.222245755	-0.61380709	-0.610961906	0.396269112	0.991245185	1.417271945	-0.329866685	-1.448114897	0.535754381	-0.214943334	-0.733315388	-0.554824211	0.372394965	0.920674411	0.771209487	-0.571493094	-1.316384384	NA	NA	NA	-0.563134579	1.351176003	1.852837834	NA	NA	NA	2989062480
Q8NFH5	NUP35	-0.59948393	-0.888701547	-0.32108076	-1.23799994	-0.597343302	0.103799743	-0.64412672	1.079429315	0.553557109	-0.518535716	0.468009774	1.136847604	0.546956178	-2.224721849	-2.821839919	-1.952266194	0.658188628	2.812539298	1.16774328	0.128821281	-1.046801821	NA	NA	NA	NA	NA	NA	NA	NA	NA	NA	NA	NA	NA	NA	NA	NA	NA	NA	NA	NA	NA	-0.959626542	0.22650853	1.144568518	2309189920
Q8NI35;Q8NI35-3;Q8NI35-2;Q8NI35-4;Q8NI35-5	INADL	NA	NA	-0.031562674	-1.067908584	NA	-3.487346311	-0.559983333	0.729444007	0.50548448	NA	NA	NA	0.918767849	-0.953020092	-1.932746787	-1.597758074	-0.109903566	1.494569217	NA	NA	NA	-0.812308253	0.121413331	0.921969435	NA	NA	NA	0.108089492	-0.73905902	-0.847206526	-0.458643762	0.120484657	0.541514839	1.828469107	2.674121633	0.84567069	NA	NA	NA	NA	NA	NA	NA	NA	NA	494447030
Q8TCG1;Q8TCG1-2	KIAA1524	-0.796535705	NA	0.07819992	-0.613277328	-0.246617961	NA	NA	1.01984422	0.499067738	-0.582382385	0.590434352	NA	-0.077817378	0.005615567	0.2131295	0.270588742	0.594835149	0.509949146	NA	NA	NA	0.184216808	0.623117702	0.413377445	NA	NA	NA	NA	NA	NA	-0.820361565	0.31533436	1.003602237	NA	NA	NA	-2.879488801	1.731139786	4.718197207	NA	NA	NA	NA	NA	NA	1177063410
Q8TCJ2	STT3B	-0.729291666	-0.695091834	0.246468895	-0.525807996	NA	1.50299247	-0.003524478	0.975336702	0.641268561	-0.429847986	0.246712101	0.635893663	-0.278671092	-1.368513844	-1.220479714	-1.595489205	1.349704962	3.09362778	0.358396262	-0.2012278	-0.619492181	-0.730511967	0.51369286	1.262192588	0.960437572	0.009060468	-0.95254537	0.367035516	-0.359915903	-0.732763858	-0.801631577	0.483880254	1.251446432	0.093424959	-0.533430302	-0.682070822	NA	NA	NA	-0.712267677	0.61805067	1.330328927	NA	NA	NA	1943045700
Q8TCS8	PNPT1	NA	NA	NA	NA	-0.531447961	2.235236889	NA	0.326077085	0.363114995	-1.071148385	NA	NA	0.126179949	0.342782282	0.203389117	-1.51779191	0.608809243	2.066778074	0.311968051	-0.373271185	-0.652765232	-0.300181884	0.481815574	0.876723207	NA	NA	NA	0.354339313	-0.532908369	-0.836887756	-0.399711214	0.494466814	0.981048903	-0.801178998	-0.470129091	-0.91667088	NA	NA	NA	-0.78103289	1.484550639	2.287442744	NA	NA	NA	440346300
Q8TCT8	SPPL2A	NA	NA	NA	NA	NA	NA	NA	3.645125203	NA	NA	NA	NA	-3.992770047	-0.69289794	3.29987471	0.415326009	2.1696685	1.754374453	0.314870509	-0.629166152	-0.98318993	NA	NA	NA	NA	NA	NA	NA	NA	NA	-1.102868023	0.659102536	1.260085892	NA	NA	NA	NA	NA	NA	NA	NA	NA	NA	NA	NA	197975750
Q8TDM6;Q8TDM6-4;Q8TDM6-2	DLG5	NA	NA	0.01235413	-0.646112164	-0.48626672	NA	NA	0.837055156	0.651591345	NA	NA	NA	1.100035721	-0.820667307	-1.943139057	-1.926700739	0.287945039	2.099093179	NA	NA	NA	-0.2612581	0.597221268	0.959028219	NA	NA	NA	0.824401279	0.113967146	-0.462375916	-1.30921641	0.489645688	1.798838544	NA	NA	NA	NA	NA	NA	NA	NA	NA	NA	NA	NA	2041503460
Q8TEM1	NUP210	-0.569307939	-0.677171944	0.265436896	-0.369370872	-0.101969697	1.32088898	-0.376844831	1.129876461	0.607105384	-0.409776458	0.699818116	1.222557291	0.273336847	-2.063348871	-2.330174983	-2.23371864	0.89328454	3.137651065	0.844947998	-0.677125807	-1.536879801	-0.27433736	0.752406071	1.023964991	0.631150858	-0.192331841	-0.779249063	0.922045577	-0.685848757	-1.643270214	-0.256993522	0.813278405	1.046630748	0.338681125	0.06942721	-0.224553272	-0.639422215	0.84711499	1.372896394	-0.781231229	1.399389875	2.122738972	-1.204000378	0.336968862	1.544831552	33641955300
Q8WTW3	COG1	-0.71465697	-0.309573964	0.09895848	-0.66806553	-0.527907399	2.355100861	-1.211130571	1.173831016	0.46905241	NA	NA	NA	0.417271945	-0.804728003	-1.166211239	NA	NA	NA	0.416731671	-0.091125621	-0.368960926	-0.573831876	0.410123978	0.962586038	1.142151997	-0.422887844	-1.324093762	0.477988108	0.037874166	-0.316186788	-0.522405559	0.457751869	1.020555538	0.572307624	-0.663419533	-1.139172244	-1.404076291	1.516116031	2.920159888	-1.052475969	1.43983587	2.400182677	NA	NA	NA	992233300
Q8WVM0	TFB1M	-1.083936159	-1.067515458	NA	NA	NA	2.339850003	-0.025970027	0.695993813	0.04851521	NA	-0.304202122	NA	NA	NA	NA	NA	NA	NA	NA	NA	NA	NA	NA	NA	NA	NA	NA	-0.066895747	0.012640181	-0.355257691	NA	NA	NA	-0.110292842	0.283921772	-0.022009438	NA	NA	NA	NA	NA	NA	NA	NA	NA	55556150
Q8WX93;Q8WX93-3;Q8WX93-5;Q8WX93-8;Q8WX93-2;Q8WX93-9;Q8WX93-4	PALLD	NA	NA	0.063226802	-1.009088693	-0.543109762	NA	NA	NA	NA	-0.517709288	0.453543918	1.119488985	NA	NA	NA	NA	NA	NA	NA	NA	NA	NA	NA	NA	NA	NA	NA	0.908582365	0.850399397	-0.325430879	NA	NA	NA	NA	NA	NA	-3.885446403	1.249081208	5.134549534	NA	NA	NA	NA	NA	NA	3711406880
Q92574;Q92574-2	TSC1	NA	NA	-0.217692092	NA	NA	NA	-2.348427023	NA	0.566571641	NA	NA	NA	NA	NA	NA	NA	NA	NA	NA	NA	NA	NA	NA	NA	NA	NA	NA	0.487280529	0.03562391	-0.614226622	-0.582987361	0.620774066	1.23793077	0.592827755	0.094776557	-0.498097229	NA	NA	NA	NA	NA	NA	NA	NA	NA	135971180
Q92575	UBXN4	NA	NA	NA	NA	NA	1.642100805	NA	NA	NA	NA	NA	NA	NA	NA	NA	-1.40186351	1.077174623	2.253051361	NA	NA	NA	-0.412327779	0.468114072	0.959918497	NA	NA	NA	0.750349241	0.017351842	-0.288945678	NA	NA	NA	NA	NA	NA	-1.943971461	-0.745285032	1.198682729	NA	NA	NA	NA	NA	NA	13024560
Q92598;Q92598-2;Q92598-3	HSPH1	-0.335608184	-0.614690458	0.715541987	-0.77105205	-0.720635685	1.035975744	-0.730990799	1.089430353	0.503043371	-0.600402314	0.21971064	0.74381653	0.832120372	-0.458584284	-1.300519438	-1.012344424	0.959770155	1.967869491	0.464459166	-0.219286759	-0.618472968	-0.490131906	0.321350901	0.85814018	0.994145221	-0.618007915	-1.612152231	0.476226133	-0.217105027	-0.586232631	-0.483339316	0.364908555	0.795600729	0.600364915	-0.291803933	-0.859509258	-2.809347216	0.213005039	3.022421081	-0.007956724	1.409526713	1.640759731	-0.773540794	-0.065959128	0.690014739	11506487800
Q92621	NUP205	-0.444733548	-0.616613654	-0.110915901	-0.62996967	-0.138489221	0.127765328	-0.489949544	0.902266569	0.587940994	-0.378681871	0.245739032	0.848077054	0.549324164	-1.370564107	-1.922757001	-2.380896926	0.480885503	2.824951106	0.935761456	-0.408933404	-1.358269022	-0.087810032	0.76366652	0.818768773	0.977829417	-0.306608947	-1.23005904	0.952780844	-0.390169407	-1.342158809	-0.041714099	0.827493874	0.890018587	0.46894818	0.094506339	-0.330410784	-1.287641937	1.168770384	2.639301633	-0.331209166	1.605067578	1.96095646	-0.677079672	0.196355243	0.862748926	46736700000
Q92643	PIGK	NA	NA	NA	NA	NA	1.589763487	NA	NA	NA	NA	NA	NA	NA	NA	NA	-1.233141976	1.184089827	2.417217927	0.63691458	-0.139950967	-0.888007211	-0.738216472	0.549324164	1.277389699	0.851519191	0.234869152	-0.616657895	0.424922088	-0.277499002	-0.715556937	-0.703783429	0.655809754	1.335540423	0.12154595	-0.642144006	-0.634979421	NA	NA	NA	NA	NA	NA	NA	NA	NA	209532570
Q92805	GOLGA1	NA	-0.036437098	NA	NA	NA	NA	NA	1.167229454	0.680684423	NA	0.367818344	0.940429889	-0.294508606	-1.763219637	-1.57385335	-2.96928255	-1.743375762	1.110697317	0.398788148	0.377956634	0.049073097	NA	NA	NA	NA	NA	NA	0.836085712	0.792105706	-0.184932883	-0.203568369	0.490980804	0.661475991	0.421694581	-0.279476363	-0.621088917	NA	NA	NA	NA	NA	NA	NA	NA	NA	185453900
Q96A65	EXOC4	0.301002256	-0.571793276	0.353436218	-1.007173573	-0.772283565	1.240924865	-1.296651192	1.406808748	0.554736183	-0.375084967	0.6019817	0.921360157	0.209390977	-0.227979241	-0.70976435	-0.717975419	0.751892138	1.373509016	0.51772922	0.014640947	-0.434909806	-0.200979026	0.506805024	0.687777377	1.02708326	-0.014936816	-1.042011133	0.435735259	0.159629186	-0.289968353	-0.48452975	0.426318435	1.013926706	0.737340646	-0.388147754	-1.135681109	-2.869965329	-0.556350917	2.313594147	-1.167539315	1.179065115	2.252839491	NA	NA	NA	1395164080
Q96EK5	KIAA1279	NA	NA	NA	NA	-0.475073774	NA	-0.971940124	1.145416605	0.751378022	NA	0.155360663	0.555423532	0.724737573	-0.945637712	-1.100607788	-0.912129867	0.706729455	1.60302689	0.538935409	-0.074061328	-0.692431584	-0.375927187	0.436055206	0.846152284	NA	NA	NA	0.600650362	-0.17869796	-0.718046612	-0.545402943	0.45143533	0.898169648	0.617580599	-0.187871481	-1.089236643	NA	NA	NA	NA	NA	NA	NA	NA	NA	739661900
Q96EK6	GNPNAT1	-0.340824376	-0.701482442	0.786261785	-0.826591093	NA	-0.416172866	-1.170069278	NA	0.750949452	NA	0.392537245	0.852558223	0.390667686	-0.686104066	-0.924371535	-1.376545128	0.561008354	1.863700624	0.44127099	-0.388922071	-0.853892246	NA	NA	NA	NA	NA	NA	0.079292767	-0.789586197	-1.030766607	-0.522923705	0.47342327	0.945382967	NA	NA	NA	NA	NA	NA	1.842938617	2.014640947	0.797012978	NA	NA	NA	191577540
Q96EN8	MOCOS	-0.724778353	-0.8055851	NA	NA	-0.46466365	3.01868758	-0.643315281	1.178555307	0.626205483	NA	NA	0.959695979	0.656908183	-0.104945606	-0.605068859	-1.188923607	0.046700587	0.954345226	NA	NA	NA	NA	NA	NA	NA	NA	NA	-0.416827551	-0.611887629	-0.231650503	-0.699161696	0.056444801	0.755656734	0.035483152	-0.022434314	-0.013101271	NA	NA	NA	NA	NA	NA	-0.648349058	-0.151826775	0.485529873	279016470
Q96F86	EDC3	0.594644089	-0.105286987	-0.097301227	-0.85929986	-0.357640372	1.862193478	-1.16997189	1.009705472	0.623211368	-0.286233812	0.290188457	1.219214996	0.905273872	-0.345124568	-1.297821218	-0.602175138	0.061154063	0.666665711	0.402394751	0.326997465	-0.122899709	NA	NA	NA	0.749062231	2.115632576	1.366587995	0.448478121	0.310805431	-0.206478622	-0.594922545	0.313129735	0.984625805	0.29713271	-0.370825258	-0.739974344	NA	NA	NA	-0.513934406	1.589571754	2.10349764	-0.572265117	0.633384709	1.205642742	892651420
Q96HA1;Q96HA1-3;Q96HA1-2	POM121	0.184597684	-0.053089516	-0.166259806	-1.006043104	NA	-0.35324748	NA	0.54675867	0.408059648	NA	0.242206149	0.184597684	NA	NA	NA	-4.045014612	-0.384433037	3.552622992	NA	NA	NA	NA	NA	NA	NA	NA	NA	NA	NA	NA	NA	NA	NA	NA	NA	NA	NA	NA	NA	NA	NA	NA	NA	NA	NA	287289700
Q96KP1	EXOC2	0.425674135	4.62801531	NA	-0.823217681	-0.441125043	1.834751661	-1.256562587	1.312142363	0.732138928	NA	0.094776557	1.373119196	0.298306396	-0.272977018	-0.52732508	-0.724158577	0.554146767	1.348515717	0.168770384	0.513490746	0.118093889	-0.376414028	0.608998436	0.870976194	NA	NA	NA	0.459746354	-0.082667547	-0.351571373	-0.562793571	0.475084883	0.991825659	0.603216843	-0.523960556	-1.043794624	NA	NA	NA	-0.259547302	1.350270924	1.609802232	NA	NA	NA	2269912300
Q96L92;Q96L92-3;Q96L92-2	SNX27	NA	NA	0.493442391	-0.995563328	NA	0.928502979	NA	1.446785562	0.462157048	NA	NA	NA	0.369494402	-0.162315054	-0.509450406	-0.722015253	0.576086724	1.354282886	0.630871383	-0.172392315	-0.756501518	-0.470948696	0.57065722	1.0998338	1.214311349	-0.149392576	-1.36367932	0.653426952	-0.109950273	-0.793031769	-0.544056046	0.545869551	1.092478087	0.865681314	-0.589289856	-1.232158786	NA	NA	NA	-1.076554132	1.296369301	2.372952098	NA	NA	NA	2702960600
Q96Q11;Q96Q11-2	TRNT1	-0.357991643	-0.570764342	NA	-1.218061226	-0.326298862	1.070938821	-0.657695586	1.229649444	0.82700601	NA	0.313129735	0.708672836	0.484499082	-1.282789701	-1.76272999	-1.298424329	0.849999259	2.419242232	0.52947116	0.173127433	-0.365778488	-0.451228019	0.387472834	0.870187146	NA	NA	NA	0.221938932	0.039419183	-0.230888413	-0.270521188	0.496922466	0.736215198	0.254835883	-0.06259534	-0.407133983	NA	NA	NA	NA	NA	NA	NA	NA	NA	799669600
Q96QK1	VPS35	0.262433158	-0.201443438	0.836974394	-0.782471468	-0.500871016	2.174406419	-1.514779287	1.563792679	0.604640696	-0.52097644	0.386700602	1.160597546	0.351176003	-0.046250529	-0.413999133	-0.794382279	0.813853004	1.581447665	0.466548817	-0.222767571	-0.665134292	-0.521452656	0.484911487	0.988048397	1.172743517	-0.438698306	-1.609904664	0.481195593	-0.088270075	-0.66191223	-0.595947054	0.469781807	1.052276765	0.350044566	-0.668478213	-0.999278833	-3.521365683	-0.837609477	2.719161532	-0.892392469	0.71026093	1.723252735	NA	NA	NA	7459381300
Q96QU8	XPO6	-0.049591311	0.085968454	NA	-0.52259207	-0.366057369	-0.468990413	NA	0.984771612	0.611077929	-0.470968692	0.64099104	0.629473197	0.123268887	-0.491733628	-0.834518925	-1.827870963	0.72935699	2.281401521	NA	NA	NA	NA	NA	NA	NA	NA	NA	NA	NA	NA	NA	NA	NA	NA	NA	NA	NA	NA	NA	NA	NA	NA	-0.759160595	0.145220937	0.904349215	241960150
Q96RQ3	MCCC1	NA	NA	NA	NA	NA	NA	NA	NA	NA	NA	NA	NA	NA	NA	NA	NA	NA	NA	0.343692069	-0.050338078	-0.403675449	-0.545908354	0.628166999	1.242450074	NA	NA	NA	0.286053134	-0.239549092	-0.664333818	-0.425152505	0.593497197	1.077174623	0.044324169	-0.460568189	-0.600402314	NA	NA	NA	NA	NA	NA	NA	NA	NA	1.05e+09
Q96RT1;Q96RT1-2;Q96RT1-3;Q96RT1-5;Q96RT1-4;Q96RT1-7;Q96RT1-6	ERBB2IP	-0.965277176	-0.771249022	NA	-0.774774436	-0.288698934	NA	-0.795558753	0.937344392	NA	NA	0.004465437	0.972766165	0.471239495	0.116763971	-0.291150623	-1.104076998	0.723077947	1.827168649	NA	NA	NA	NA	NA	NA	NA	NA	NA	NA	NA	NA	NA	NA	NA	NA	NA	NA	NA	NA	NA	NA	NA	NA	NA	NA	NA	291354180
Q99426	TBCB	0.030124161	-0.295552941	0.234623941	-0.995448272	-0.49412939	-0.269929627	-1.163914288	1.352080514	0.735782099	-0.506742082	0.298775603	0.922121715	0.563743877	-0.170588794	-0.732907715	-1.064887295	0.058524312	1.139273018	NA	NA	NA	NA	NA	NA	0.820812077	-0.80669504	-1.627493591	0.278936315	0.008917095	-0.361175461	-0.38761919	0.464250034	0.805044761	0.488617835	-0.749960106	-1.238578549	-2.561920108	0.463413204	2.904175776	-0.549767945	1.528371278	2.156655489	-0.658424071	0.13211616	0.512682003	1718618166
Q99567	NUP88	-0.361861272	-0.756940294	-0.15636984	-0.912537159	-0.176511489	0.278698482	-0.588335133	1.091462891	0.580241983	-0.445715681	0.52084965	1.532366836	0.551097606	-1.299063193	-1.841301052	-2.084792721	0.71791217	2.742308089	0.21126145	0.119422583	-0.261465607	-0.387977837	0.669480372	0.934176782	1.053111336	-0.104201053	-1.221118603	0.563353406	0.27643711	-0.318253905	-0.511505557	0.542010356	0.955684776	NA	NA	NA	-2.292651913	1.149194319	3.441881812	-1.473330191	0.425566724	1.898866172	-1.134920528	0.567934786	1.698040631	6688619100
Q99747	NAPG	NA	NA	NA	NA	-0.408780174	0.549619889	NA	1.249870047	0.732486293	NA	NA	NA	0.453333197	-0.631510999	-1.227996138	-1.54422434	0.125651102	1.495899786	NA	NA	NA	NA	NA	NA	NA	NA	NA	0.147176427	-0.161427356	-0.352934213	-0.719114932	0.377956634	1.097071371	NA	NA	NA	NA	NA	NA	-0.62002423	1.161758721	1.781779346	-0.804602003	-0.697452827	0.29713271	402083700
Q9BQE3	TUBA1C	-0.491145448	-0.493316822	0.665665638	-0.727737875	-0.686870265	3.125915549	-0.870994007	0.980244705	0.400975044	-0.58655756	0.131721171	0.74381653	0.715805533	0.371837617	-0.443752082	-0.341756521	0.225768496	0.615416297	0.486353976	0.122341408	-0.376563858	-0.356402364	0.545573056	1.041102772	NA	NA	NA	0.247441471	-0.034633119	-0.289262983	-0.600096121	0.429428502	1.012497163	0.415434186	-0.518184426	-0.996973517	NA	NA	NA	NA	NA	NA	-0.512431331	0.213627239	0.726046456	3276432500
Q9BR76	CORO1B	NA	-0.476558483	NA	-1.314768482	NA	1.824930745	-1.432882946	1.250173332	NA	0.031818626	NA	NA	0.166715445	-0.505697045	-0.678348929	-1.071845742	0.954717448	2.14303417	0.388905884	-0.006159009	-0.399273529	-0.631667458	0.369941022	0.950468414	1.41581274	-0.124518728	-1.635629279	0.45964145	-0.069224822	-0.542563302	-0.592919225	0.316145742	0.944183781	0.660837368	-0.161556442	-0.8617622	-2.725183735	-0.702327276	2.2282338	-1.19475708	1.635243612	2.639324789	NA	NA	NA	21333093000
Q9BRA2	TXNDC17	0.751292319	0.150819598	0.467070757	-0.832128292	-0.344776417	0.157561176	-1.298779218	1.285934808	0.732312621	-0.618605868	0.405774578	0.990301417	0.669571076	-0.344116991	-1.001934508	-1.503077534	0.351062899	1.818768773	0.573762296	0.363787841	-0.260825888	-0.193007858	0.811306611	1.044324169	0.852078763	-0.447052457	-1.366466491	0.549422746	0.490262049	-0.044716958	-0.26593425	0.651683181	0.982217846	0.732138928	-0.397163088	-1.112162829	NA	NA	NA	-0.820234192	1.706950426	2.527195477	-0.11478489	0.39297679	0.619835544	2774200000
Q9BS26	ERP44	-1.011413465	-0.950787465	1.93512025	-0.935117148	NA	2.120849564	NA	0.95910243	NA	NA	NA	NA	0.299479128	-0.137917637	-0.175973538	NA	NA	NA	0.251567621	-0.267149063	-0.557412081	-0.867015247	0.509442493	1.310398293	NA	NA	NA	0.320542442	-0.347747568	-0.63838883	-0.934234699	0.576377015	1.492827388	-0.128329801	-0.556478215	-0.373775823	-2.632539468	-0.647105911	1.985427565	NA	NA	NA	NA	NA	NA	1990887800
Q9BT40;Q9BT40-2	INPP5K	NA	NA	NA	NA	NA	NA	NA	NA	NA	NA	NA	NA	NA	NA	NA	-1.396042578	-0.221219506	1.174789893	0.323888827	-0.278321115	-0.643292747	-0.58937668	0.42739163	1.081748651	1.619976362	0.399335183	-1.302475249	0.303809967	-0.367061785	-0.4140568	-0.450104155	0.641823444	1.203639694	0.445302942	-0.461124171	-0.998990467	NA	NA	NA	NA	NA	NA	NA	NA	NA	413128340
Q9BTW9;Q9BTW9-4;Q9BTW9-5	TBCD	0.135140816	-0.260843174	0.302757716	-0.910312033	-0.520541772	2.203796282	-1.412961513	1.168513676	0.665756583	NA	0.301704696	0.801738102	0.621430668	0.030265443	-0.410984416	-0.642076461	0.364012054	1.112032836	0.468426919	-0.005579578	-0.46883067	-0.486650752	0.483364361	0.940053962	1.124592825	-0.312240535	-1.309252162	0.471031344	-0.011529802	-0.441399286	-0.487601164	0.529970829	1.00345832	0.557385581	-0.448252678	-1.067182897	-1.574325865	0.431890348	2.006190289	-0.456721898	1.279768422	1.916782349	NA	NA	NA	6673144200
Q9BU89	DOHH	-0.024531223	-0.035032165	NA	NA	NA	1.599508236	-1.343769082	1.044254215	-2.006883624	-0.361249587	0.219834524	NA	0.821710215	0.277389699	-0.544329533	-4.081015438	-3.754557884	0.326422296	NA	NA	NA	NA	NA	NA	NA	NA	NA	NA	NA	NA	NA	NA	NA	NA	NA	NA	NA	NA	NA	NA	NA	NA	NA	NA	NA	195579300
Q9BUF5	TUBB6	NA	-0.090464965	0.359408719	-0.723062702	-0.317930161	1.95910243	NA	1.059078342	0.252294541	-0.529489165	NA	0.891185848	0.452700852	-0.155742914	-0.505983842	-0.645525271	0.573180603	1.027012465	0.314058409	0.267356012	-0.158107368	-0.748602047	0.345850517	1.094506339	NA	NA	NA	0.46905241	0.063226802	-0.317103144	-0.49437325	0.442014566	0.941707309	0.436481692	-0.438815635	-0.970582453	-2.553087427	-0.164431592	2.388685507	-0.701482442	1.293605911	1.765407444	-0.605990807	0.273933569	0.870660627	2420758900
Q9BUL8	PDCD10	NA	-0.903279365	NA	NA	-0.553553188	1.001586092	NA	1.397310117	0.363675722	-0.588595449	1.469260847	0.669933836	-0.242328113	-1.073150401	-0.750129953	-0.654944325	0.969749128	1.624709202	NA	NA	NA	NA	NA	NA	NA	NA	NA	NA	NA	NA	NA	NA	NA	NA	NA	NA	NA	NA	NA	NA	NA	NA	NA	NA	NA	189076000
Q9BUN8;Q9BUN8-2	DERL1	-1.200415299	-1.037562029	0.470510835	-0.475755748	-0.903009561	1.326422296	NA	-1.624866014	0.379177329	-0.432941374	-0.360823415	-0.735859952	0.002450499	-1.272367024	-1.274773638	NA	NA	NA	0.195095577	-0.575507829	-0.784333827	-0.550929952	0.396926676	0.914564523	0.850079296	-0.024956842	-0.791832375	0.301821736	-0.54742565	-0.880391498	-0.480860717	0.531368983	0.997689839	0.216113358	0.259302621	-0.066246092	NA	NA	NA	NA	NA	NA	NA	NA	NA	949903900
Q9BV73;Q9BV73-2	CEP250	-0.064057549	-1.443359683	NA	NA	NA	0.998339946	NA	NA	0.476951913	NA	0.521854803	0.198494154	NA	NA	NA	-1.423139298	0.277032552	1.713695815	0.320195821	-0.836836218	-1.156980954	NA	NA	NA	NA	NA	NA	NA	NA	NA	NA	NA	NA	1.279471296	0.865126995	-0.414325945	NA	NA	NA	-0.621643752	1.325904448	1.799750462	-0.870651033	-0.098520991	0.839798384	126471870
Q9BVJ7	DUSP23	NA	NA	NA	NA	NA	NA	NA	0.858299348	0.533064922	NA	-0.701224397	0.551196067	0.496308945	-0.499524247	-0.838563734	-4.674696488	-3.324281606	1.35038409	NA	NA	NA	NA	NA	NA	NA	NA	NA	0.061568849	-0.432143073	-0.493743363	-0.723824962	0.348119084	0.732659944	1.041803688	0.021621858	-1.006825642	NA	NA	NA	NA	NA	NA	NA	NA	NA	296090740
Q9BW92	TARS2	NA	NA	NA	-0.410524122	NA	0.923339372	NA	NA	NA	NA	NA	NA	NA	NA	NA	NA	NA	NA	0.586404475	-0.007130077	-0.665088539	-0.079996411	0.53116933	0.65672517	1.266216845	1.180529813	-0.085680411	0.502126889	-0.103565385	-0.609134246	-0.329612843	0.635522241	0.944183781	0.407842178	-0.677794934	-1.085282414	NA	NA	NA	NA	NA	NA	NA	NA	NA	324575250
Q9C0D9	EPT1	NA	NA	NA	NA	NA	NA	NA	NA	NA	-0.534621015	NA	NA	NA	NA	NA	NA	NA	NA	NA	NA	NA	NA	NA	NA	NA	NA	NA	0.269152867	-0.446954122	-0.591505511	-0.750105688	0.548041987	1.26447638	0.153156788	-0.394960877	-0.611446735	NA	NA	NA	NA	NA	NA	NA	NA	NA	42570600
Q9C0E2	XPO4	-0.482613431	-0.990509497	0.077379741	-1.333588787	NA	0.027154052	-0.653945166	1.188400925	0.587268968	NA	-0.000289	NA	0.679153521	-0.241969779	-1.054362335	-1.019492054	0.96820137	1.987721054	0.453227826	-0.099247163	-0.57832696	-0.538911545	0.754288927	1.460532893	NA	NA	NA	0.345736995	-0.026307914	-0.194988268	-0.173010255	0.513086431	1.044883678	0.544683205	-0.377875535	-0.942085367	NA	NA	NA	NA	NA	NA	-0.567874391	0.013926706	0.581881464	335516000
Q9H0B6;Q9H0B6-2	KLC2	NA	NA	0.076969476	-0.49250471	NA	1.079019633	NA	1.087394948	0.633105666	-0.661250427	NA	NA	0.312665174	-0.190618485	-0.540799231	-1.172506126	0.823341762	1.940918448	NA	NA	NA	NA	NA	NA	NA	NA	NA	NA	NA	NA	-0.517606018	0.565304708	0.949572284	0.510050456	-0.805660751	-1.324997084	NA	NA	NA	NA	NA	NA	NA	NA	NA	152819100
Q9H269;Q9H269-2	VPS16	NA	NA	0.267595722	-0.714183528	NA	2.085356667	-1.481162758	1.307719949	0.596935142	NA	NA	NA	0.335368915	-0.308841074	-0.578046952	-0.366224723	0.515409693	0.855909988	0.448160918	-0.196078653	-0.520603859	-0.467114554	0.471551666	0.974896364	1	-0.190997225	-1.223845466	0.314058409	-0.536314773	-0.724182409	-0.658241915	0.437653878	1.063295842	0.679964201	-0.309359421	-0.907521913	NA	NA	NA	NA	NA	NA	NA	NA	NA	1096056300
Q9H270	VPS11	NA	NA	NA	NA	-0.637849966	NA	-1.531322852	1.356988892	0.593019056	NA	0.491596594	NA	1.054570675	0.10634832	-0.879435719	-1.142576291	0.357946053	1.566669051	0.63784206	0.307428525	-0.304059621	-0.482673908	0.457961944	1.001586092	1.120219212	-0.318092024	-1.399577991	0.464981862	-0.011660693	-0.357529463	-0.583657452	0.352532557	1.026587622	0.652325868	-0.523566464	-1.280054334	NA	NA	NA	0.024319679	1.246286464	1.22200078	NA	NA	NA	840978600
Q9H3P7	ACBD3	-0.485478765	-0.576023899	0.112366523	-0.882730515	NA	NA	-1.152452002	1.253323719	0.568032105	-0.427013347	NA	NA	0.245495663	-0.735859952	-1.049277783	-0.953467032	0.709555326	1.810443104	0.42320165	-0.156209064	-0.558877771	-0.548944543	0.528671329	1.036186803	1.076832696	-0.19403073	-1.378006768	0.518232972	-0.108145348	-0.648507354	-0.616613654	0.447208888	1.075601085	NA	NA	NA	-2.645660687	0.357608304	3.003224424	-1.275402111	1.25011268	2.398897571	NA	NA	NA	412462900
Q9H3S7	PTPN23	0.158207748	-0.346903285	0.033229161	-0.801103582	-0.33404336	2.29207495	-1.511320474	1.409037857	0.727179863	-0.523172481	-0.15780154	1.256708768	0.82277093	-0.318271893	-1.148448827	-0.950480749	0.32998465	1.317246174	0.499271883	-0.26735742	-0.365982995	-0.649208586	0.524665509	1.173831016	1.180402507	-0.031592166	-1.294313983	0.396269112	0.124328135	-0.347288657	-0.612637459	0.358621314	1.187007567	1.007123724	-0.470668779	-0.706841433	NA	NA	NA	-0.671416259	1.215989154	2.028356976	NA	NA	NA	2946851250
Q9H4A6	GOLPH3	NA	NA	NA	NA	NA	1.168064328	NA	0.794103899	0.586308388	-0.524375505	NA	0.945832405	0.683651545	-0.437427855	-0.726543789	-0.441007526	0.905735978	1.346701648	NA	NA	NA	NA	NA	NA	NA	NA	NA	0.516418642	-0.23436342	-0.755794882	-0.68642907	0.438931542	1.118691953	0.733614653	-0.215697045	-1.017387849	-3.314302003	-0.687381291	2.626953042	-0.478285876	1.555423532	1.919454502	NA	NA	NA	174785260
Q9H4M9	EHD1	NA	-0.321711707	NA	-0.589767454	-0.858671851	2.421425296	-0.975907311	0.938549274	0.437866901	0.724912159	NA	0.737513714	0.216361735	-0.514161033	-0.754260968	-0.90865898	0.359633613	1.289716448	0.564914659	-0.070209002	-0.732787833	-0.502648224	0.360645202	0.863304159	NA	NA	NA	0.482848283	-0.36583426	-0.712645915	-0.501871703	0.245617353	0.744333347	0.396378727	-0.716125627	-1.048143683	NA	NA	NA	-0.024722002	1.128095396	1.257131341	NA	NA	NA	1223635900
Q9H814	PHAX	0.209515751	-0.302742156	-0.190124626	-0.791158155	-0.351902756	-1.062504943	-0.560983321	0.984261221	0.518837242	NA	0.319849117	0.689478088	0.777367109	-1.231108531	-1.874560491	-2.453952581	0.469260847	2.748482702	NA	NA	NA	NA	NA	NA	NA	NA	NA	0.649661441	-0.627159311	-1.115722496	NA	NA	NA	NA	NA	NA	-0.470149076	0.623305028	1.093492569	NA	NA	NA	-0.706394089	-0.159492454	0.464668267	1317272000
Q9H845	ACAD9	NA	NA	NA	NA	NA	NA	NA	0.500292177	0.421263701	NA	NA	NA	NA	NA	NA	NA	NA	NA	-0.48780346	-0.956011641	-0.459139502	-0.584803813	0.547844628	1.094438776	NA	NA	NA	0.342213373	-0.280807796	-0.498158358	-0.543298969	0.578793833	1.214622201	-0.036659054	-0.613122851	-0.578154641	-4.563710211	-0.424358501	4.139387633	NA	NA	NA	NA	NA	NA	1354000150
Q9H9B4	SFXN1	NA	NA	NA	NA	NA	NA	NA	0.906043966	NA	-0.498056477	NA	NA	NA	NA	NA	NA	NA	NA	-0.118977591	-0.301959369	-0.262001806	-0.372169071	0.243912759	0.616075342	NA	NA	NA	0.186627327	-0.119917928	-0.255993949	-0.271983732	-0.03119407	0.531967777	NA	NA	NA	NA	NA	NA	NA	NA	NA	NA	NA	NA	147810300
Q9NP58;Q9NP58-4	ABCB6	NA	NA	NA	NA	NA	NA	NA	0.809743695	0.404467197	NA	NA	NA	0.380175312	-0.161814648	-0.697499618	NA	NA	NA	0.295605489	-0.154409591	-0.577185732	-0.897435924	0.38603836	1.260507478	NA	NA	NA	0.123931008	-0.804652402	-0.895394957	-1.090987319	0.392757034	1.528371278	NA	NA	NA	NA	NA	NA	NA	NA	NA	NA	NA	NA	83884560
Q9NP61	ARFGAP3	NA	-0.191392538	0.208142647	-0.702186436	-0.506311681	2.349620048	-1.182229411	1.32088898	0.645332754	NA	0.331131922	0.802813598	-0.198228794	-1.568451918	-1.050681721	-1.245642652	0.245373963	1.595169444	0.226385217	-0.749159666	-0.975566839	NA	NA	NA	NA	NA	NA	NA	NA	NA	-0.47252925	0.560421495	1.032947164	NA	NA	NA	NA	NA	NA	NA	NA	NA	NA	NA	NA	313369600
Q9NP79	VTA1	NA	-0.266107732	NA	NA	-0.309842188	NA	-1.439911164	1.36429227	NA	-0.487156212	0.289008146	0.947479146	0.358058618	-0.188923607	-0.591548989	NA	NA	NA	0.658462861	-0.069209686	-0.727713984	-0.970158443	0.202260984	1.298423712	NA	NA	NA	0.499373945	-0.230194415	-0.882358145	-0.254771275	0.778208576	0.999134123	NA	NA	NA	NA	NA	NA	-0.247816611	1.22200078	1.511771626	NA	NA	NA	293494030
Q9NQR4	NIT2	NA	0.13422094	0.197739606	NA	-0.510888704	-0.07818286	-1.383265915	1.50523039	0.824971465	NA	0.266276823	0.84052366	0.304277388	-0.364607779	-0.56247395	-0.450340685	1.392647144	1.801862238	0.191183609	-0.342488037	-0.500768944	-0.616082861	0.541415716	1.279114664	NA	NA	NA	0.245860702	-0.284791908	-0.45189881	-0.739588874	0.33571191	1.072928982	0.363227157	-0.353210621	-0.623020666	NA	NA	NA	-0.968491877	0.919683313	1.998014929	-0.370638717	0.615981211	0.986592967	967453900
Q9NQW6;Q9NQW6-2	ANLN	-1.109389882	-1.227421756	-0.304380267	-0.682487532	-0.190717277	0.280243696	-0.306912313	0.585923977	0.33193447	-0.856475967	0.047957107	0.285461405	0.709996369	-0.540442479	-1.226509973	-2.102465256	-0.19947072	1.886198941	NA	NA	NA	NA	NA	NA	NA	NA	NA	NA	NA	NA	NA	NA	NA	NA	NA	NA	-1.209461481	1.355411006	2.396460933	NA	NA	NA	-0.291009405	0.139338514	0.425136999	10531201100
Q9NR12;Q9NR12-2	PDLIM7	-0.10680867	-0.349437616	-0.330646624	-0.926152352	-0.446639497	1.905735978	-1.281737023	0.937118365	0.651315802	-0.738986782	0.619178216	1.109427427	0.335597588	-0.535310825	-0.94036784	-1.882358145	-0.147361883	1.721110129	NA	NA	NA	-0.189285452	0.437866901	0.697595918	NA	NA	NA	1.353831392	1.146459722	-0.17442601	-0.608914203	0.416839742	1.02474519	NA	NA	NA	-2.504796051	1.294311961	3.799087306	NA	NA	NA	-0.80513128	0.180529813	1.041313082	7005871100
Q9NR45	NANS	-0.162686435	-0.488228374	0.349138777	NA	NA	0.628540319	-0.959402099	1.428088778	0.58062791	-0.755526938	0.192572941	0.770617647	0.309176187	-0.765694894	-0.714514921	-1.127904099	1.263875733	2.592229776	0.21350282	0.262433158	0.039699918	-0.527117166	0.468531186	0.971295228	1.119422583	-0.157383144	-1.231819911	0.147046143	0.11209958	-0.091171724	-0.378681871	0.532366836	1.008773707	0.199876467	-0.134350355	-0.366447892	-0.966601668	0.803475043	1.603311811	-1.214541516	0.799253124	1.93119136	-0.785676216	0.136191386	0.957766051	9532351200
Q9NRN7	AASDHPPT	-0.032993751	-0.410658359	0.011924948	-0.680289588	-0.423835859	-0.526909282	-1.146914555	1.047817548	0.658005777	NA	0.219462839	0.616545903	0.588132944	-0.695185265	-1.343952182	-1.569950288	0.562376764	2.211977822	0.41283571	-0.146930529	-0.592571105	-0.212500668	0.38758312	0.569004927	NA	NA	NA	0.371949104	-0.554824211	-0.582015202	0.048375705	0.621524444	0.717824454	0.619741659	0.008917095	-0.703172605	-3.648823997	0.907813625	4.556613343	-1.09187883	1.254412637	2.346276145	-1.062324165	0.071762669	1.101986173	1008168500
Q9NRP0	OSTC	NA	-1.255907811	0.812785709	NA	NA	2.519592224	NA	1.071007493	0.431890348	-0.173010255	NA	NA	NA	NA	NA	NA	NA	NA	NA	NA	NA	-0.634486621	0.511366829	1.282854909	NA	NA	NA	0.472071799	0.685446835	0.13211616	-0.1332898	0.788100998	0.73430859	NA	NA	NA	NA	NA	NA	NA	NA	NA	NA	NA	NA	107501400
Q9NRX4;Q9NRX4-2	PHPT1	0.644594661	0.16812853	NA	-0.872683686	NA	0.774080691	-1.358564952	1.434241233	0.864572463	NA	0.423954594	0.955461604	1.087802259	0.253626278	-0.813245915	-1.235517956	0.185739709	1.367426983	-0.332898111	-0.48798555	-0.172847614	-0.167895836	0.602836912	0.77070221	NA	NA	NA	NA	NA	NA	-0.460230732	0.705225957	1.190045887	0.662570116	-0.218715833	-0.817409394	NA	NA	NA	-0.632740776	0.265196827	0.861637817	-0.85206816	0.326192164	0.937721026	566373000
Q9NSD9	FARSB	-0.675880674	-0.86079248	0.834387615	-0.596056088	-0.653355078	1.464511444	-1.002194565	1.183581791	0.622180704	-0.463887403	0.253505262	0.522055749	0.071625394	0.205517633	0.08827731	-0.279739049	0.991535451	1.436268465	0.385817545	0.003314389	-0.493479299	-0.343457867	0.519139283	0.882916891	1.154583209	-0.20756107	-1.36215794	0.426533138	-0.055141554	-0.509286121	-0.523338356	0.462575888	0.998267726	0.666029381	-0.606517899	-1.20889443	-4.847549164	-1.359416088	3.488129348	-0.445853233	1.378733559	1.832322949	NA	NA	NA	1988505170
Q9NSE4	IARS2	-1.164755001	NA	NA	NA	NA	0.938549274	-0.151842803	0.496717988	0.277389699	-0.654717182	NA	NA	-0.103565385	0.403049529	0.2083924	-2.033510468	-0.404935612	1.555079898	0.443606651	-0.101752944	-0.585994397	-0.475755748	0.637378395	1.124394312	1.122473941	0.634872023	-0.463768018	0.480678739	-0.119635762	-0.650951833	-0.490314291	0.63663622	1.184026332	0.043484498	-0.529280939	-0.554209743	NA	NA	NA	NA	NA	NA	NA	NA	NA	3745573160
Q9NT62;Q9NT62-2	ATG3	NA	NA	NA	-0.914167476	NA	1.978525142	NA	1.087394948	0.589284107	-0.505410304	NA	NA	0.465295389	0.123268887	-0.391285363	NA	NA	NA	0.330443668	-0.085282414	-0.409603975	-0.563070634	0.418135964	1.03745251	1.147436959	-0.546856477	-1.619181909	0.393196512	-0.121251121	-0.511464425	-1.090772209	0.284395681	0.589284107	0.113433803	-0.496691976	-0.61014688	NA	NA	NA	-0.933710999	0.798755614	1.732442877	NA	NA	NA	146044740
Q9NV70;Q9NV70-2	EXOC1	-0.12591915	-0.413384157	0.326307235	-0.808007889	-0.640658756	1.191120426	-1.283737768	0.113567157	0.06377903	NA	NA	NA	0.32998465	-0.201277559	-0.406674916	-0.275122756	1.271365911	1.536003151	0.631430278	0.115432826	-0.499503851	-0.898941644	0.140778656	0.922654566	NA	NA	NA	0.15367565	-0.496854834	-0.525205761	-0.593485098	0.522357116	1.081544154	0.521251795	-0.354501227	-0.870492764	NA	NA	NA	NA	NA	NA	NA	NA	NA	447574300
Q9NVA2;Q9NVA2-2	40787	-0.261033334	-0.58677422	0.183327706	-0.894670571	-0.673945932	2.33762547	-1.298353362	1.499169814	0.909734709	-0.369165884	0.351628329	1.207643013	0.327687364	-0.065838319	-0.436705174	-0.477743332	0.577247536	1.032453537	0.391437798	0.096396804	-0.479954976	-0.357233745	0.414785006	0.916323768	1.121943734	-0.146579151	-1.123559672	0.296545508	0.228603232	-0.22613867	-0.472949688	0.706994616	1.039208596	0.199625236	-0.491348241	-0.628296178	-3.235008488	-0.407727161	2.827331271	-0.646902589	0.519843797	1.10017032	NA	NA	NA	2402303300
Q9NVD7	PARVA	-0.031031914	0.094776557	0.593401581	-0.758696733	-0.522032609	1.828672198	NA	1.215305839	0.682483407	NA	NA	1.027649495	0.543099892	-0.394050599	-0.93164562	-0.8716802	0.667392601	1.584962501	0.449534963	-0.164334583	-0.603292479	NA	NA	NA	NA	NA	NA	NA	NA	NA	NA	NA	NA	NA	NA	NA	NA	NA	NA	-1.493418368	1.876212414	3.295340998	NA	NA	NA	496995400
Q9NYL9	TMOD3	-0.30821573	-0.679850401	NA	NA	-0.241492139	2.948077495	-1.386204349	1.234623941	0.588996402	NA	0.341758085	0.878843028	0.677260161	-0.687102527	-0.978975184	-0.858305638	0.818032475	1.638166537	NA	NA	NA	-0.495410114	0.280124892	0.994579724	NA	NA	NA	0.7031007	0.334911461	-0.301745955	-0.386392914	0.065434446	1.27100727	0.45037988	-0.617631553	-1.122020227	NA	NA	NA	NA	NA	NA	NA	NA	NA	339821600
Q9NZ01	TECR	-1.007231569	-0.988991067	0.182946495	-0.456464523	-0.519300584	1.395556413	-0.504775581	1.06942721	0.552868871	-0.266020988	0.173639164	0.4760187	0.184597684	-1.534662812	-1.748941442	-2.217188879	1.040962548	3.101650076	0.27046914	-0.111243116	-0.571986283	-0.589289856	0.540919995	1.119422583	0.481608943	-0.334152479	-0.845416791	0.333080194	-0.231413365	-0.590288651	-0.635651693	0.633942631	1.279114664	-0.00429118	-0.420897107	-0.448626721	NA	NA	NA	NA	NA	NA	NA	NA	NA	2526566340
Q9NZD8;Q9NZD8-2	SPG21	NA	-0.125808956	0.512682003	-0.524437757	-0.548438067	NA	NA	1.371280054	0.734221866	NA	NA	NA	0.632268215	-0.237897856	-0.862234192	-1.057992286	0.761710784	1.819709052	0.290188457	-0.372972224	-0.66879927	-0.620489933	0.565694652	1.213751646	0.909657914	-0.275227508	-1.184916483	0.437866901	-0.120356961	-0.70256204	-0.439148118	0.447526301	0.914487986	0.583807883	-0.321982197	-0.792007225	NA	NA	NA	NA	NA	NA	NA	NA	NA	316549730
Q9NZM1;Q9NZM1-6;Q9NZM1-3;Q9NZM1-2;Q9NZM1-5	MYOF	NA	NA	NA	-0.999596102	-0.559366665	NA	NA	1.510708793	0.686971077	-0.683112822	-0.023240457	1.492160838	0.184343778	-0.773762772	-0.943194536	-1.660315293	0.814591438	2.377762337	0.20451637	-0.575529328	-0.830895965	-0.828665053	0.296780417	1.165107985	1.225645121	-0.070254442	-1.405718995	0.282380495	-0.642144006	-0.945693286	-0.913433605	0.260868739	1.146199013	0.653426952	-0.488167664	-0.786696272	-1.620068576	-0.020150247	1.790438428	-1.31767841	0.95910243	2.216951458	-0.60241606	0.22897257	0.831471933	7900634100
Q9NZM3;Q9NZM3-2;Q9NZM3-3;Q9NZM3-4	ITSN2	-0.159170222	-0.371329042	0.199625236	-0.623153986	-0.400701252	1.52160358	-0.420221267	1.30626224	0.93644007	NA	-0.101582661	NA	0.593879595	-0.787293713	-1.259012014	-0.701271311	0.69099808	2.287442744	NA	NA	NA	NA	NA	NA	NA	NA	NA	NA	NA	NA	NA	NA	NA	NA	NA	NA	NA	NA	NA	NA	NA	NA	NA	NA	NA	347227930
Q9P035	PTPLAD1	-0.828280761	-0.80306568	0.155360663	-0.662916924	-0.651676919	0.383607534	-0.64975171	0.909197063	0.613248744	-0.091171724	0.240863823	0.281075049	0.299127408	-1.422056426	-1.560557709	-2.084609129	0.846393021	3.072740378	0.312665174	-0.291380131	-0.573101941	-0.62930004	0.49487638	1.142870845	0.885261974	0.149389449	-0.676849018	0.398897571	-0.297519757	-0.63300923	-0.783588595	0.473631077	1.245495663	0.332163688	-0.199404457	-0.472629343	-0.849570302	-0.341390902	0.508124361	2.044603951	0.351741389	-1.692921261	NA	NA	NA	6771792900
Q9P0L0;Q9P0L0-2	VAPA	-0.941032447	-1.059946038	0.520447393	NA	-0.329957354	1.208142647	-1.054092703	1.096396804	0.498353002	-0.867594251	NA	-0.094356432	0.28853575	-0.711157175	-1.060006195	-1.593964088	0.904195048	2.435175181	0.526269172	-0.038110011	-0.462475307	-0.664036612	0.56774013	1.210949873	NA	NA	NA	0.362441834	-0.090680029	-0.51543905	-0.978292871	0.465922239	1.44625623	0.572016513	-0.727642312	-1.385714194	-4.520388634	-1.172278513	3.348090749	-0.733723177	0.870029285	1.445091015	NA	NA	NA	661426190
Q9P2J5	LARS	-0.760944188	-0.874428242	0.551392968	-0.683413984	-0.580676855	1.686971077	-1.149184578	1.329525485	0.535455799	-0.47786388	0.033652052	0.697595918	0.467070757	0.124063396	-0.31909958	-0.651994259	0.929942454	1.526269172	0.507414099	0.068189259	-0.430042344	-0.406904431	0.557091444	0.975483452	1.188464227	-0.034514904	-1.226543732	0.502636117	-0.015840879	-0.521680466	-0.469309951	0.577440913	0.985063184	0.412944073	-0.693901116	-1.178795939	-2.788464418	-0.830511079	1.951699685	-0.931948357	0.951960729	1.851719063	-0.730081155	0.240131118	1.004177761	8560600000
Q9UBB4;Q9UBB4-2	ATXN10	-0.375103678	-0.662140508	0.351741389	-0.641018676	-0.114644302	1.28682202	-1.339673734	1.167036722	0.578987003	-0.478145197	0.470719061	0.925847548	0.616075342	0.05963216	-0.59446502	-1.008246888	0.531568609	1.649017565	0.360420466	0.038717108	-0.519652145	NA	NA	NA	NA	NA	NA	0.462994607	-0.005724414	-0.808083667	-0.223171687	0.501209824	0.722028778	NA	NA	NA	-1.761262046	0.457016363	2.393361281	-1.70256204	-0.103875432	1.598698683	-0.963841337	0.328836464	1.208329966	3384334390
Q9UBF2	COPG2	NA	NA	NA	-0.681422846	NA	2.06997707	-1.529072743	0.939828359	0.697151067	-0.559451707	NA	NA	0.163369914	-0.127179119	-0.268503919	-1.00836297	0.434241233	1.557532628	0.467905469	-0.050696664	-0.557327159	-0.538534304	0.46727948	0.957617488	NA	NA	NA	0.510556895	0.040682059	-0.494576498	-0.414133694	0.492109553	1.025808419	0.566669051	-0.507726339	-1.092340172	NA	NA	NA	-0.786621609	0.745280365	1.531917887	NA	NA	NA	1270720700
Q9UBM7	DHCR7	-0.996656824	-0.715699089	-0.036585065	-0.74253069	-0.731493743	1.795392929	0.043624477	0.96790637	0.539233271	-0.552600656	-0.021716493	0.479541007	0.488000771	-0.760773063	-1.29113297	-1.710897394	0.841892632	2.664300785	0.406971971	-0.443281216	-0.872313899	-0.767732201	0.58265234	1.321812675	1.267236142	0.327687364	-0.875645394	0.481815574	-0.462395793	-0.925741199	-0.891268145	0.590242708	1.45338588	-0.064102795	-0.522032609	-0.500115854	NA	NA	NA	-1.521017844	0.430285273	1.733918292	-0.505901894	0.085424656	0.655443425	7031700000
Q9UHQ9	CYB5R1	NA	-0.275244968	NA	NA	NA	0.605494334	NA	NA	0.192067884	NA	NA	NA	-0.136537242	-0.721182597	-0.538345721	NA	NA	NA	0.211635253	-0.165952245	-0.377219547	-0.708915151	0.444349024	1.213751646	NA	NA	NA	0.130271955	-0.121502212	-0.163784991	-1.161169219	0.017494379	1.297778355	0.109026176	-0.324744097	-0.345252856	NA	NA	NA	NA	NA	NA	NA	NA	NA	267924800
Q9UID3;Q9UID3-2	FFR	-0.154762882	-0.479049803	0.153156788	NA	-0.542500263	1.541960812	-1.047815557	1.013355059	0.413269114	NA	NA	0.615416297	0.4089292	-0.061480836	-0.507213622	-0.414806687	0.445408894	1.050118553	-0.229856	-0.648281223	-0.418427002	NA	NA	NA	NA	NA	NA	0.474877286	-0.025779083	-0.407554923	-0.558134119	0.461423785	0.965839683	0.681044399	-0.397391095	-1.148193002	NA	NA	NA	NA	NA	NA	NA	NA	NA	741084130
Q9UIW2	PLXNA1	NA	NA	NA	-1.294667863	-0.753798678	NA	NA	NA	NA	NA	NA	NA	0.307661669	-1.104635329	-1.449926783	NA	NA	NA	0.736821317	-0.429653655	-1.198295003	-0.662300324	0.643948519	1.217789071	NA	NA	NA	0.847275379	-0.271321921	-1.087672047	-0.653173562	0.736734744	1.309467259	NA	NA	NA	NA	NA	NA	NA	NA	NA	NA	NA	NA	251459100
Q9UKM7	MAN1B1	NA	-0.528802132	NA	NA	NA	0.264956718	NA	0.916705929	0.546561136	NA	0.569782712	NA	NA	NA	NA	-1.863231126	1.151793887	3.015015782	0.444455046	-0.319621628	-0.778481704	-0.677610317	0.462157048	1.14254414	NA	NA	NA	0.594357451	-0.290444674	-0.921581444	-0.591896862	0.466548817	1.109895411	0.110897723	0.071076162	-0.550042516	NA	NA	NA	NA	NA	NA	NA	NA	NA	919991000
Q9UKX7;Q9UKX7-2	NUP50	-0.178877594	-0.449473598	-0.397885234	-0.712929659	0.038436182	-0.78028936	-0.535039042	0.896155576	0.50771854	-0.364106337	0.244643546	0.585539463	0.477780929	-2.310360896	-2.727666202	-2.633255357	0.682213702	3.477547816	NA	NA	NA	NA	NA	NA	NA	NA	NA	NA	NA	NA	NA	NA	NA	NA	NA	NA	0.150039693	1.986447344	1.836368534	NA	NA	NA	-0.570335835	0.073271836	0.615133758	5049398200
Q9UN37	VPS4A	-0.495837275	-0.579404418	-0.441222981	-0.710236344	NA	0.659924558	-0.670244914	0.731617723	0.443500567	-0.446678821	-0.084303195	0.281549893	0.218719182	-0.6850831	-0.986530594	-1.106653323	0.65250944	1.646024373	0.451751815	-0.062520008	-0.552600656	-0.598325849	0.522758841	1.00367419	0.536948088	-0.063469472	-0.614027881	0.553851968	-0.128960701	-0.680567039	-0.620578656	0.282854909	0.954121847	0.504467853	-0.601474503	-0.933022211	NA	NA	NA	NA	NA	NA	-0.529780732	-0.168576712	0.339821505	8611310100
Q9UNL2	SSR3	NA	-1.247388407	NA	NA	NA	0.576473765	NA	NA	NA	-0.390679992	NA	NA	-0.192842947	-1.682881201	-1.490010329	-0.966347948	1.204704159	2.171078696	NA	NA	NA	NA	NA	NA	NA	NA	NA	NA	NA	NA	NA	NA	NA	NA	NA	NA	-3.623407327	-1.973922354	1.649477506	NA	NA	NA	NA	NA	NA	99932100
Q9Y277;Q9Y277-2	VDAC3	-1.03029507	NA	1.287590496	NA	NA	1.823627093	0.146394549	1.124526657	0.522959662	-0.276153147	NA	NA	NA	NA	NA	NA	NA	NA	0.098150021	-0.115956993	-0.388997637	-0.310092575	0.509442493	0.898247056	NA	NA	NA	0.351515261	-0.399121322	-0.770756643	NA	NA	NA	0.598651048	0.509746506	-0.512801807	-4.236285895	-2.472088921	1.764176276	NA	NA	NA	NA	NA	NA	392345700
Q9Y285	FARSA	-0.780884153	-1.073180756	NA	NA	NA	0.108089492	-1.284932518	0.910502426	-0.225581896	-0.479572722	-0.170036815	0.588612707	0.412402175	-0.052131899	-0.49112517	-0.889128996	0.543495883	1.380064459	0.519139283	0.001874286	-0.494413897	-0.619758181	0.548633903	1.068877141	NA	NA	NA	0.451962766	-0.176364756	-0.564862166	-0.599112369	0.365580566	1.110430064	0.636079338	-0.42447467	-1.184883684	-4.032612975	-1.008566135	3.024053671	-0.522716424	1.326824938	1.817459538	NA	NA	NA	2032826800
Q9Y2Z4	YARS2	NA	NA	NA	NA	NA	1.525567789	0.256044474	NA	0.256286071	NA	NA	NA	NA	NA	NA	NA	NA	NA	NA	NA	NA	NA	NA	NA	NA	NA	NA	0.43103453	-0.247268533	-0.821763415	-0.35324748	0.559149148	0.954791881	0.122473941	-0.310396675	-0.620312505	NA	NA	NA	NA	NA	NA	-0.855118284	-0.065626926	0.789520604	167316000
Q9Y2Z9	COQ6	0.110229592	-0.32496094	-0.436119482	-0.716101927	-0.205080968	-0.228604556	-0.253859249	NA	0.624989873	NA	0.116763971	0.214497868	0.601125981	-0.258632253	-0.883369088	-1.495125411	-0.513048844	0.933270472	0.17466208	0.119422583	-0.104076998	-0.03287567	0.263995882	0.250961574	NA	NA	NA	0.186246986	0.057692867	-0.174067872	0.051163253	0.434988439	0.37717929	-0.084624428	-0.001934508	-0.02278603	NA	NA	NA	-0.954221558	1.510455622	2.557140471	-0.479894613	0.10191896	0.58265234	9576847600
Q9Y3D6	FIS1	NA	NA	NA	NA	-0.227658239	NA	NA	NA	NA	-0.319945752	NA	NA	NA	NA	NA	NA	NA	NA	NA	NA	NA	NA	NA	NA	NA	NA	NA	0.35918379	-0.850064326	-1.048471884	-0.525122714	0.269033146	0.794187097	NA	NA	NA	NA	NA	NA	-1.363270987	0.101784524	1.465138634	NA	NA	NA	14050130
Q9Y3E0	GOLT1B	NA	NA	NA	NA	NA	NA	NA	NA	NA	NA	NA	0.050606174	NA	NA	NA	NA	NA	NA	NA	NA	NA	NA	NA	NA	NA	NA	NA	0.182438056	-0.213202929	-0.395643962	-0.268781995	0.313129735	0.645701659	0.137241192	0.28557977	-0.177849085	NA	NA	NA	NA	NA	NA	NA	NA	NA	45589400
Q9Y487	ATP6V0A2	NA	NA	NA	NA	NA	NA	NA	NA	1.016638942	NA	NA	NA	0.45638563	0.732138928	0.325386415	NA	NA	NA	0.623024029	-0.614403304	-1.108767481	-0.788489337	0.488103633	1.294782469	NA	NA	NA	0.626766188	-0.305556581	-0.673761806	-0.823039008	0.387803665	1.333881659	0.393635856	-0.196012545	-0.587597825	NA	NA	NA	NA	NA	NA	NA	NA	NA	128945800
Q9Y490	TLN1	0.420293749	0.173383321	0.055334502	-0.767560269	-0.279896683	2.203921541	-1.163784991	1.065641239	0.688135588	-0.491044061	0.596935142	0.807354922	0.478402378	-0.429906291	-0.916507482	-1.315989218	0.324004081	1.707701473	0.386921282	0.14574266	-0.25265557	-0.456939713	0.434881719	0.858776745	0.9032697	-0.38076543	-1.359897388	0.420293749	0.155878733	-0.269251371	-0.547847404	0.484086559	0.938624545	0.698751888	-0.849856295	-1.410466596	-3.113660566	0.654435541	3.355580147	-0.844224866	1.262673687	2.08106688	-0.89719408	0.108223341	1.081816811	48790300000
Q9Y4G6	TLN2	0.032806145	-0.007057586	0.044184258	-1.198261898	-0.176397362	1.341644241	-0.90576393	1.013569453	0.753005428	NA	0.47394273	0.996099455	0.653426952	-0.535331733	-0.884806911	-1.692501528	0.08719125	1.356988892	NA	NA	NA	NA	NA	NA	NA	NA	NA	NA	NA	NA	NA	NA	NA	NA	NA	NA	NA	NA	NA	NA	NA	NA	-0.166777951	0.241962182	0.270110276	546264500
Q9Y4L1	HYOU1	-1.251744881	-0.867067874	1.765067917	-0.513831406	NA	2.732616533	-0.407727161	0.927062066	0.718350665	NA	NA	NA	-0.312061417	-0.209177927	0.075327251	-0.684619263	0.637749339	1.322620422	0.333423734	-0.288998557	-0.618561567	-0.970299766	0.450591032	1.393690764	1.536401095	0.633105666	-0.903252382	0.383386346	-0.329612843	-0.696751138	-0.964601309	0.482745045	1.417271945	0.092207438	-0.49222058	-0.572479641	NA	NA	NA	-1.685570289	0.306728867	2.026587622	NA	NA	NA	15219566830
Q9Y4X5	ARIH1	-0.012228021	-0.318181956	-0.049889971	NA	-0.333443355	-0.355626841	-1.223340102	1.096126889	0.670568446	-0.396498274	0.299127408	0.579373267	0.951587795	-0.610895806	-1.462992252	-1.757403591	0.283566239	2.163981697	0.399225792	-0.042382512	-0.43354526	-0.32151338	0.403049529	0.833821138	NA	NA	NA	0.220082261	-0.231328682	-0.476337686	-0.193816197	0.591104905	0.809661389	0.265676925	-0.083125953	-0.348812802	-4.624901611	-1.315306915	3.30956912	NA	NA	NA	-1.53541537	-0.865279626	0.704429352	743054510
Q9Y5L0;Q9Y5L0-1;Q9Y5L0-3	TNPO3	-0.132214213	-0.432882946	0.007482576	-0.749208165	-0.197980537	0.249506021	-1.000432873	0.944408705	0.46393628	-0.444713912	0.283921772	0.803970928	0.510961919	-0.795032976	-1.332716409	-1.804602003	0.646899949	2.398870216	0.588228909	0.105946212	-0.495898308	-0.346958332	0.56832402	0.912956381	1.134812356	-0.238680681	-1.298388845	0.557875677	-0.039073186	-0.545066101	-0.372953541	0.512277462	0.915176678	0.698485208	-0.611248376	-1.076371586	-1.971374273	0.682213702	2.653587456	-0.438541882	1.428517625	1.883581718	-0.474752957	0.091801369	0.567545448	5961663600
Q9Y5M8	SRPRB	-1.153735367	-0.872604438	0.457331625	-0.509984464	-0.490739946	1.349252032	-0.319927743	0.690193578	0.397474417	-0.549050081	0.180784391	0.634128558	0.168000125	-1.214407601	-1.273029315	-1.034633119	0.929185014	1.658828424	0.206268125	-0.462455428	-0.65762731	-0.13466709	0.557287542	0.802234584	NA	NA	NA	0.134878054	-0.22929779	-0.339710249	-0.969988874	0.173383321	1.078951341	0.069014678	-0.150513078	-0.285161038	-1.08210238	-0.998471553	0.056167306	NA	NA	NA	-0.370041945	-0.109374319	0.260627908	1355085500
Q9Y5S2	CDC42BPB	-0.168949709	-0.094171619	0.006333934	-0.931370459	0.051302489	2.129942384	-0.923769294	0.937946959	0.618520588	NA	0.965913544	0.405556763	0.334225008	-0.525517231	-0.728646042	-0.91039338	0.727702673	1.596171862	0.549225575	0.140124224	-0.423448839	-0.358638944	0.583904136	0.877351626	1.39802195	0.047677975	-1.318757652	0.45037988	0.009060468	-0.475936324	-0.463290574	0.609376749	1.020484422	0.646623508	-0.460111649	-1.237591649	NA	NA	NA	-0.438620092	1.4875378	1.86036693	NA	NA	NA	1623608100
Q9Y613	FHOD1	NA	NA	NA	-0.590853494	-1.30918066	NA	-1.551268166	0.916553077	0.633384709	NA	0.484602194	NA	0.911499849	-1.033983056	-1.958364501	-1.000865877	0.504874589	1.135469202	0.464877338	-0.366094557	-0.804954832	-1.300412834	-0.180707865	1.119688175	NA	NA	NA	-0.018059692	-0.06312277	-0.807755325	-0.430742247	0.513894947	0.578697238	0.208766947	-0.649502753	-0.858279484	NA	NA	NA	NA	NA	NA	NA	NA	NA	138761310
Q9Y666	SLC12A7	NA	NA	NA	NA	-0.782124094	NA	NA	1.033088169	-0.17827346	NA	NA	NA	0.112499976	-0.127967158	-0.341007102	-1.803090852	0.696795088	2.747494819	0.720366031	-0.295393587	-1.002946104	-0.740504534	0.656633655	1.427927928	NA	NA	NA	0.776609369	-0.391285363	-1.219269964	-0.840551647	0.508225799	1.327112471	0.525267092	-0.881188464	-1.383529376	NA	NA	NA	NA	NA	NA	NA	NA	NA	442836590
Q9Y678	COPG1	-0.459040341	-0.647761255	0.610511092	-0.876413257	-0.748989933	2.856388177	-1.170881104	1.31823006	0.627139871	-0.428274656	0.443394475	0.818032475	0.253505262	-0.135158166	-0.431325759	-0.685477478	0.83090431	1.45906434	0.435308552	0.098150021	-0.380014251	-0.537654459	0.51903861	1.049003373	1.723864324	1.759411533	-0.013246863	0.433173124	0.10514166	-0.284510728	-0.634934614	0.46320392	1.10440376	0.515813357	-0.539288885	-1.136759285	-2.551564168	-0.261707737	1.959621798	-0.698459176	1.193771743	2.00525625	NA	NA	NA	11461300000
Q9Y6C9	MTCH2	-1.439911164	-1.410696715	NA	NA	NA	2.992949662	0.347892388	0.717824454	0.350610395	-0.274703825	NA	NA	-1.548649077	-1.123999815	0.424599662	-2.037117872	-0.281456439	1.755656734	0.320311371	-0.271025946	-0.569586255	-0.53338854	0.583326519	1.131984509	0.650121176	0.243425362	-0.420839165	0.44858384	-0.230431352	-0.717334838	-0.565160971	0.546659906	1.189413431	0.161049225	0.099093179	-0.142417045	NA	NA	NA	-1.369631808	-0.328978432	1.040682059	NA	NA	NA	1103779320
Q9Y6D5	ARFGEF2	NA	-0.506332173	NA	NA	NA	2.307137042	-1.120545159	1.242998754	0.449534963	NA	NA	0.863462758	NA	NA	NA	-0.68334448	0.771885579	1.538538164	0.487383443	0.024177814	-0.524977393	-0.669785823	0.454070583	0.989865623	NA	NA	NA	0.70061727	0.133300476	-0.469030351	-0.373364623	0.484086559	0.830093032	0.630312271	-0.637647944	-1.026851637	-2.46681544	-0.788539176	1.678297309	-1.655489613	1.63236129	3.209609324	NA	NA	NA	980503470
Q9Y6Y8;Q9Y6Y8-2	SEC23IP	-0.682834882	-0.04055625	0.801986364	1.180657108	-1.203535143	1.618990353	-1.94953313	2.012032256	0.93975315	NA	NA	1.090582476	0.10514166	-0.479230792	-0.516553084	NA	NA	NA	0.476951913	0.146264195	-0.329902952	-0.419912418	0.684728987	1.008773707	NA	NA	NA	0.459431619	-0.066502897	-0.31767841	-0.419700122	0.595026184	0.991535451	0.484705299	-0.576733797	-0.954053851	NA	NA	NA	-0.453438864	1.123202659	1.447684981	NA	NA	NA	774296600
A0FGR8-2;A0FGR8;A0FGR8-4	ESYT2	NA	NA	NA	NA	NA	NA	NA	NA	NA	NA	NA	NA	NA	NA	NA	NA	NA	NA	NA	NA	NA	NA	NA	NA	NA	NA	NA	0.386700602	0.060739158	-0.382080934	-0.731421883	0.473319356	1.253747285	0.220577607	-0.193486208	-0.400967917	NA	NA	NA	-1.285143459	0.623305028	1.645056013	NA	NA	NA	7377400
O00410-3;O00410	IPO5	0.004609253	-0.392099232	0.389126227	-0.68550068	-0.372766724	1.494722806	-1.394752221	1.332965663	0.134615244	-0.425326857	0.493134922	1.024248748	0.762816526	0.02474519	-0.668203078	-0.525288813	0.814755483	1.257252053	NA	NA	NA	NA	NA	NA	NA	NA	NA	0.6615672	-0.110822425	-0.772382131	-0.282473817	0.690372395	1.129876461	NA	NA	NA	NA	NA	NA	-0.733195473	1.395940218	2.129118128	-0.924125133	0.221815228	1.082702589	715458800
O14617-5;O14617;O14617-4;O14617-2;O14617-3	AP3D1	-0.132989188	-0.416808292	0.395391894	-0.940866266	-0.806266098	1.835964485	-1.181705687	1.379731849	0.615604626	-0.416692739	0.512884231	1.03801469	0.521352314	-0.140634682	-0.719138682	-1.113785448	0.48326116	1.39154778	0.438079892	0.004321606	-0.392743081	-0.446934456	0.522457558	0.937419727	0.747516302	-0.559813191	-0.976049199	0.468114072	0.050327554	-0.44559779	-0.548585771	0.517023672	1.070938821	0.546857428	-0.530843368	-1.076310742	NA	NA	NA	-1.115191111	1.202449067	2.09071796	NA	NA	NA	3723663940
O43688-2;O43688	PPAP2C	NA	NA	NA	NA	NA	NA	NA	NA	NA	NA	NA	NA	NA	NA	NA	NA	NA	NA	0.586500555	-0.600446062	-1.23834027	-0.443712838	0.506805024	0.995158858	NA	NA	NA	0.684280151	-0.719993922	-1.312545089	-0.769132983	0.47394273	1.370443305	0.0360461	-0.431967895	-0.480659392	NA	NA	NA	NA	NA	NA	NA	NA	NA	135342170
O60271-4;O60271;O60271-2;O60271-9;O60271-5;O60271-3	SPAG9	0.131457785	0.487383443	0.140255134	-1.245711073	-0.39571988	NA	-1.797713937	1.112299792	0.666574824	NA	NA	1.03745251	0.133695033	-0.559366665	-0.611380612	-0.501626572	1.194717463	1.812991019	0.550802184	0.198745582	-0.339600709	-0.805433811	0.336511916	1.139011008	NA	NA	NA	0.328606717	0.147176427	-0.395188536	-0.444537201	0.280956314	0.713695815	0.13251104	-1.073332541	-1.205829543	NA	NA	NA	0.247562997	0.692784257	0.445302942	NA	NA	NA	393248400
O94979-8;O94979;O94979-2;O94979-3;O94979-4;O94979-6;O94979-5	SEC31A	NA	-0.078380868	0.388244653	-0.904899248	-0.743134262	2.662889079	-1.652220973	1.810072871	0.455123338	-0.373420689	NA	1.167293692	0.297602299	-0.340988829	-0.650340325	-0.883608626	0.572889668	1.488669245	0.294429602	0.430713468	0.21263159	-0.460707164	0.740711733	1.113100363	1.09362778	-0.373944075	-1.488349801	0.327572404	0.444455046	0.077379741	-0.267218512	0.571919463	0.950841638	NA	NA	NA	NA	NA	NA	-1.322288814	1.381504883	2.73430859	-0.413076767	0.253747285	0.863859179	2220916100
P25786-2;P25786	PSMA1	NA	-1.055471351	NA	-1.657081213	-0.584587449	0.619929424	-1.164205249	1.186246986	0.509746506	-0.565502538	0.055334502	0.686433293	-0.185753118	-0.767191912	-0.588486978	-0.874877939	1.37133582	1.796099328	0.125122061	-0.190256305	-0.248570558	NA	NA	NA	NA	NA	NA	0.699640466	-0.15818786	-0.804677602	-0.798014917	0.358058618	1.269691488	0.169283661	-0.677748778	-0.831768755	-6.13552896	1.363956004	7.499447297	NA	NA	NA	0.064882852	-0.031680647	0.12035194	1377935100
P35611-3;P35611;P35611-2	ADD1	-0.14760158	-0.767707638	0.45385994	-1.023035214	-0.799545867	2.289509896	-1.18731285	1.231801023	0.767315799	NA	NA	0.845831239	0.676808994	-1.043675656	-1.552198664	-2.00943717	0.597507338	2.426318435	NA	NA	NA	NA	NA	NA	0.898788797	-0.40855036	-1.307322852	0.296780417	0.409146506	-0.354464337	-0.161943768	0.46550437	0.636079338	NA	NA	NA	-1.969791068	0.388134419	2.357974195	NA	NA	NA	NA	NA	NA	1773493690
P47756-2;P47756	CAPZB	-0.050024389	-0.42842997	0.332851122	-0.858070265	-0.331862717	1.009705472	-1.221926025	1.0767643	0.653610384	-0.416577195	0.498148726	0.76714627	0.353774945	-0.514614393	-1.021628621	-0.99786639	0.97254562	1.960659975	0.385265359	-0.241765057	-0.514222847	-0.448685789	0.412402175	0.887603252	0.615133758	0.000865	-0.614292875	0.45691126	-0.330120572	-0.725756233	-0.599943049	0.332507446	0.877508689	0.598365205	-0.145094724	-0.759966604	-2.708585042	-0.113613738	2.594954549	-0.719019938	1.127171015	1.778292696	-0.718473845	0.169411952	1.068464451	5163860960
P51648-2;P51648	ALDH3A2	-1.172733776	-0.932581559	-0.377107122	NA	NA	2.639070054	-0.523670162	1.002882509	NA	-0.655625967	0.261831659	NA	0.254110242	-0.459992575	-0.695021764	-1.137171742	1.143719931	2.401603163	0.342327173	-0.143213454	-0.476699007	-0.579361304	0.522959662	1.188147687	NA	NA	NA	0.395940218	-0.130554952	-0.487601164	-0.511382165	0.577924245	1.157496503	0.408059648	-0.428507634	-0.765327013	-1.970017134	-0.574089588	1.395940218	NA	NA	NA	NA	NA	NA	2115538500
P55884-2;P55884	EIF3B	-0.392667319	-0.667927995	0.829687222	-0.620756117	-0.468211835	2.251355533	-1.142066764	1.200002066	0.442120759	-0.402130389	0.439889048	0.861637817	0.436481692	0.028569152	-0.422462407	-0.48582218	0.567545448	1.029276182	0.536550296	-0.119008926	-0.639332326	-0.348647456	0.489029064	0.846954584	1.352023998	0.007913082	-1.352363137	0.541019153	-0.168333505	-0.71496479	-0.421167531	0.476226133	0.891808001	0.676538227	-0.346297909	-1.032713325	-4.184818087	-0.99971149	3.185105363	-0.340185018	1.266276823	1.532217202	-1.173709823	0.196229326	1.335025838	19315711700
P61289-2;P61289	PSME3	-0.077984879	-0.501851274	NA	-0.594530372	-0.205563338	-0.919642503	-1.086323562	1.194465332	0.620492574	-0.530864212	0.262793937	0.932363591	0.522557993	-2.021980141	-2.521431947	-1.867857512	1.146394549	2.939113716	NA	NA	NA	NA	NA	NA	NA	NA	NA	NA	NA	NA	NA	NA	NA	NA	NA	NA	NA	NA	NA	-0.896764234	1.099227866	1.485684428	-0.704347496	0.244521774	1.038646881	5996907100
Q00325-2;Q00325	SLC25A3	-1.216484675	-1.175240292	0.299010149	1.307311939	-1.2016757	2.331217931	-0.006492287	0.834872989	0.305328532	-0.501401906	NA	NA	NA	NA	NA	-1.133463868	-0.105255949	1.028215507	0.284987847	-0.183277429	-0.490314291	-0.31769639	0.413702389	0.780478089	0.541415716	0.171847314	-0.429634223	0.338795203	-0.176185435	-0.49836214	-0.406521926	0.356481902	0.694568225	0.346304516	0.434134458	0.0223323	-4.179214059	-1.717951688	2.461240411	-1.201178042	-0.414518223	0.818277949	NA	NA	NA	3815694300
Q07157-2;Q07157	TJP1	-0.255752776	-0.348812802	-0.14603628	-0.862994948	-0.216048912	0.2174789	-0.745817178	1.033722522	0.602646909	-0.720255346	0.882916891	0.984479982	0.12498977	-0.886112843	-0.948168537	-1.223643299	0.63663622	1.820526189	0.745452483	-0.357400079	-1.175924644	-0.648394284	0.249506021	0.924099886	NA	NA	NA	0.401412025	-0.566143195	-1.054751892	-0.474773006	0.281787257	0.739243253	0.485220713	0.040401515	-0.442947779	NA	NA	NA	-0.94502653	1.192131026	2.137175601	-0.93178322	0.158724796	1.09362778	3417269600
Q13085-4;Q13085;Q13085-2;Q13085-3	ACACA	0.108089492	-0.129323593	0.306028869	-0.870703793	-0.834776218	2.657662869	-1.019696793	1.3021728	0.57104572	-0.618118628	0.262072288	0.862114111	0.749405546	0.239886801	-0.512945906	-0.207144648	0.336854639	0.613437356	0.401412025	-0.086997647	-0.439989448	-0.640501319	0.537544572	1.127897364	1.215181565	-0.245078301	-1.294207837	0.47529245	-0.004652973	-0.472008876	-0.672588556	0.48357074	1.185803129	0.531967777	-0.731685387	-1.269060125	NA	NA	NA	-0.37553409	1.56934526	1.868410209	-1.288346516	-0.065642024	1.15263774	10515700000
Q14160-3;Q14160	SCRIB	NA	-0.330864356	NA	NA	-0.437916357	1.981012358	-0.7925319	NA	NA	NA	NA	NA	NA	NA	NA	-1.358232035	0.420185937	1.778418866	NA	NA	NA	NA	NA	NA	NA	NA	NA	-0.017840578	-0.158381059	-0.128739854	NA	NA	NA	0.143524033	-0.971826936	-1.115347381	NA	NA	NA	NA	NA	NA	NA	NA	NA	59072860
Q14240-2;Q14240	EIF4A2	NA	-0.355202326	NA	-1.203634823	NA	1.930737338	-1.405986589	1.301587647	0.467488174	NA	0.034919984	NA	-0.017125039	-0.096113335	-0.188019389	-0.185342942	0.437334286	0.407733431	0.165558254	-0.247131546	-0.416846811	-0.901418744	0.207518077	1.112032836	NA	NA	NA	0.211012193	-0.256648764	-0.432045749	-0.80029939	0.301236441	1.204578969	0.671021568	-0.102960985	-0.638658337	NA	NA	NA	-1.920898421	0.067638717	2.060012786	NA	NA	NA	690366100
Q14C86-6;Q14C86;Q14C86-2;Q14C86-5;Q14C86-4;Q14C86-3	GAPVD1	NA	-0.41761742	0.256165277	-0.462733756	-0.370358949	NA	-0.714183528	1.07429991	0.663572335	-0.572501095	0.226385217	0.455859809	0.108491003	-0.650227111	-0.64056879	-0.667973838	1.075943304	1.443977886	0.573083631	0.099093179	-0.549831303	-0.32823562	0.358396262	0.774502445	1.122672719	-0.369296328	-1.388430992	0.457646819	-0.031562674	-0.421669882	-0.456979319	0.544485386	0.910732662	0.669480372	-0.616414584	-1.41596112	NA	NA	NA	-0.893115711	1.44652092	2.163176666	NA	NA	NA	2104916000
Q5VIR6-4;Q5VIR6;Q5VIR6-2;Q5VIR6-3	VPS53	0.026020971	-0.207827643	0.292663973	NA	NA	NA	-1.205463524	1.33393889	0.685446835	NA	NA	NA	NA	NA	NA	-1.878480573	-0.746906269	1.131589484	0.33433944	-0.00943717	-0.343732465	NA	NA	NA	NA	NA	NA	0.529571108	0.095991913	-0.418851251	-0.411406481	0.490467444	0.896930552	NA	NA	NA	NA	NA	NA	NA	NA	NA	NA	NA	NA	159687700
Q7KZI7-16;Q7KZI7;Q7KZI7-8;Q7KZI7-14;Q7KZI7-9;Q7KZI7-4;Q7KZI7-15;Q7KZI7-13;Q7KZI7-11;Q7KZI7-6;Q7KZI7-3;Q7KZI7-5;Q7KZI7-2;Q7KZI7-7;Q7KZI7-12;Q7KZI7-10	MARK2	NA	-0.655921445	NA	-1.278688593	NA	NA	-0.960440443	NA	NA	NA	NA	NA	0.324349789	-0.655375994	-1.107088338	-0.814945397	0.926606741	1.915673862	0.437440824	-0.073545065	-0.545002952	-0.671117591	0.465608848	1.042994464	0.903655334	-0.385016953	-1.054901749	0.357045213	-0.073135224	-0.276607451	-0.806190416	0.466966384	1.326709909	NA	NA	NA	NA	NA	NA	-0.373364623	1.752962625	1.786554544	NA	NA	NA	240105300
Q86T03-2;Q86T03	TMEM55B	NA	NA	NA	NA	NA	NA	NA	NA	NA	NA	NA	NA	NA	NA	NA	NA	NA	NA	0.287472295	-0.272645846	-0.563028005	-1.346921634	0.364460374	1.584000383	NA	NA	NA	0.243912759	-0.54231116	-0.704512057	-0.748674768	0.416731671	1.457226546	NA	NA	NA	NA	NA	NA	NA	NA	NA	NA	NA	NA	124400000
Q92888-3;Q92888;Q92888-2	ARHGEF1	-0.331445136	-0.827717318	0.320426911	-1.250405666	-0.860294768	2.754737882	-0.880418056	1.18497846	0.6332917	-0.186508146	0.427606173	0.811224395	0.453438561	-0.303845896	-0.791332922	-0.393463017	0.998845382	1.402176425	0.64487149	0.128821281	-0.511135414	-0.437447392	0.554539738	0.870581724	1.181675061	-0.130618127	-1.342414869	0.645701659	0.090040415	-0.575937875	-0.438150897	0.510455622	0.891574725	0.671927385	-0.559366665	-1.396498274	NA	NA	NA	NA	NA	NA	NA	NA	NA	1954890900
Q92896-2;Q92896;Q92896-3	GLG1	NA	NA	NA	NA	-1.56708334	3.033440622	-1.372766724	1.664118707	NA	-0.614072043	NA	NA	-0.433779091	-1.110853583	-0.707854355	-0.668822206	2.241535142	2.70783397	0.598841578	-0.560536432	-1.176837618	-0.630237609	0.496922466	1.155490198	NA	NA	NA	0.623773238	-0.549979149	-1.128850273	-0.736701124	0.486559928	1.22595354	-0.045312326	-1.155984007	-0.930435305	NA	NA	NA	NA	NA	NA	NA	NA	NA	1168590400
Q9H6Z4-2;Q9H6Z4;Q9H6Z4-3	RANBP3	-0.258304358	-0.662323156	NA	-0.676572282	-0.854413837	0.350836665	-0.988418489	1.249081208	0.579276711	-0.504304837	0.314058409	0.859890059	0.450907702	-1.490739946	-1.958420568	-1.265448611	1.241413107	2.580121359	NA	NA	NA	-0.351939581	0.63978783	1.001441974	NA	NA	NA	NA	NA	NA	NA	NA	NA	NA	NA	NA	NA	NA	NA	NA	NA	NA	-0.93611055	0.122738972	1.117096566	1119318000
Q9UBX3-2;Q9UBX3	SLC25A10	NA	-0.622976229	NA	NA	NA	-0.390869143	NA	NA	NA	-0.092801662	NA	NA	NA	NA	NA	NA	NA	NA	0.09990111	0.00992041	-0.19508736	-0.455949911	0.366140336	0.870187146	NA	NA	NA	0.176833371	-0.075717651	-0.266020988	-0.392780963	-0.176478881	0.840362519	0.012068023	0.207518077	0.151209393	NA	NA	NA	NA	NA	NA	NA	NA	NA	130871900
Q9UEY8-2;Q9UEY8	ADD3	-0.486549681	-0.929171061	0.568810415	-1.036821844	-0.635539626	2.484782623	-1.266940737	NA	0.874914973	NA	NA	0.691623493	0.341871921	-2.023797691	-2.352621014	-2.09252475	0.193077822	2.705314441	0.688762244	-1.434441816	-2.098443761	-0.073955023	0.665301804	0.75206347	NA	NA	NA	1.000216388	-1.447485208	-2.44245757	-0.085573247	0.747258486	0.707524791	1.59163155	0.887447285	-0.711157175	NA	NA	NA	NA	NA	NA	NA	NA	NA	3453974400
Q9UPT5-6;Q9UPT5;Q9UPT5-5;Q9UPT5-1;Q9UPT5-2	EXOC7	0.085968454	-0.299720097	0.484395963	-0.823268734	-0.62206557	1.282617721	-1.255907811	1.198996966	0.581110175	NA	NA	NA	0.38272258	-0.51642926	-0.94366619	-1.20572971	0.618990353	1.974198886	0.523361219	0.019061365	-0.503057088	-0.376339118	0.430285273	0.869555597	1.131326075	-0.586839224	-1.693901116	0.446891405	-0.107570114	-0.438385476	-0.572694196	0.464668267	1.034779158	0.801158656	-0.698599653	-1.45600928	NA	NA	NA	-4.375511631	-1.476217266	2.89929166	NA	NA	NA	854095100
Q9Y2A7-2;Q9Y2A7	NCKAP1	-0.087748704	-0.607484735	0.601601443	-0.868700269	-0.564179415	1.937758684	-0.997031105	1.369215194	0.679784089	NA	0.420832692	0.772392439	0.383054501	-0.167587926	-0.516119746	-0.523815352	0.888850382	1.516015147	0.470927257	-0.171677136	-0.605134693	-0.824009213	0.492006976	1.127831348	1.319906907	-0.166729367	-1.278093675	0.538438835	-0.142942625	-0.49153078	-0.477783514	0.65250944	1.097341109	1.005615567	-0.1345879	-1.237217484	-1.016045101	0.209016592	1.225089799	-0.817231439	1.196607044	2.147176427	NA	NA	NA	1538708330
P00338-3;P00338;P00338-4;P00338-2;P00338-5	LDHA	-1.071299956	-1.507459703	1.413214946	-0.656103308	-0.408703566	2.150267209	-0.819852139	1.200253232	0.624802765	-0.545971543	0.683651545	0.967463758	0.07299756	-0.427187924	-0.543341018	-0.53069747	1.46048047	1.999242386	0.685895309	-0.457177366	-1.157624512	-0.445145962	0.373731722	0.753433388	NA	NA	NA	0.801241448	-0.506639594	-1.299205201	-0.396441304	0.426533138	0.808920427	1.208954185	0.14182513	-1.11425385	-3.917548099	-0.529676594	3.226832175	-0.965558881	1.401794276	2.244278199	-1.246737781	0.224040274	1.486044993	2.6616e+10
P47813;O14602	EIF1AX;EIF1AY	NA	NA	NA	NA	-0.666988524	-1.365090814	0.567448097	0.875544181	NA	-0.469689495	0.194213156	0.262072288	0.71791217	-0.383416458	-1.047994526	-1.240895311	0.701149793	1.874954306	NA	NA	NA	NA	NA	NA	NA	NA	NA	NA	NA	NA	NA	NA	NA	-0.169598629	-0.914629735	-0.745019033	-2.261465607	-0.79275682	1.468687573	-0.766725461	1.001802243	1.768501947	-0.785079444	0.095991913	0.881038076	654710100
Q86TI2-2;Q86TI2;Q86TI2-4;Q86TI2-3;Q86TI2-5	DPP9	NA	NA	0.483157952	NA	NA	0.553753689	-1.192183489	1.237563718	0.501821265	NA	1.716244669	0.663845547	0.31022377	-0.409565648	-0.994068307	-0.819342892	0.637192887	1.598889207	NA	NA	NA	0.512378608	0.904426293	0.391987626	NA	NA	NA	0.843340717	0.270947487	-0.561004605	-0.184326209	0.28273632	0.762731499	NA	NA	NA	NA	NA	NA	NA	NA	NA	NA	NA	NA	268538000
Q96AC1-3;Q96AC1;Q96AC1-2	FERMT2	0.170309669	-0.283017882	0.459011864	-0.860687684	-0.532762262	2.341900378	-1.131850592	1.227802676	0.681044399	-0.878215367	0.407842178	1.221444053	0.392537245	-0.725565375	-1.030943473	-1.340294602	0.622930351	1.751677946	-0.435495007	-1.164399255	-0.715746476	-0.323154907	0.527570837	0.878293743	NA	NA	NA	0.755400369	-0.050143881	-0.742313465	-0.345179547	0.433173124	0.878215257	1.137306779	-0.122538428	-1.217960544	-2.266940737	-0.075930527	2.191025646	NA	NA	NA	-1.543046698	-0.378175514	1.164850625	2228666000
Q9NQC3-2;Q9NQC3;Q9NQC3-5;Q9NQC3-4;Q9NQC3-6;Q9NQC3-3	RTN4	-0.868937383	-0.896495646	3.493775408	NA	NA	2.790855428	0.138683428	1.379343707	0.655809754	NA	0.242328116	NA	0.012926174	-0.504141137	-0.517048487	-0.692641425	0.778040322	1.470667008	0.269033146	-0.526888495	-0.783538926	-1.020428242	0.329410671	1.322389683	NA	NA	NA	-0.137187608	-0.716196729	-0.467114554	-1.16197605	0.544485386	1.729444007	0.25592366	-0.26189801	-0.565844186	-1.517089778	-2.079173173	-0.469869313	-1.109109769	0.226631832	1.263154625	NA	NA	NA	792502100
Q9UHB4-2;Q9UHB4	NDOR1	NA	NA	0.332163688	NA	NA	NA	NA	0.956279732	-0.919287768	NA	NA	NA	0.674370254	-0.762093698	-1.400720298	NA	NA	NA	NA	NA	NA	-0.688194659	0.659559273	1.347722343	NA	NA	NA	NA	NA	NA	-0.403847225	-0.605485858	-0.201625926	NA	NA	NA	NA	NA	NA	NA	NA	NA	NA	NA	NA	111532740
P11413-2;P11413-3;P11413	G6PD	-0.419314209	-0.514243452	1.655397628	-0.843551605	-0.687729821	2.951084181	-0.713875874	0.922350104	0.364572432	-0.666209914	0.345169251	0.689030727	0.834306703	0.368935932	-0.463807812	-0.200929277	0.612305313	0.875622813	0.65672517	-0.489159576	-1.155116259	-0.441497243	0.414893223	0.837458899	1.299830762	0.011066201	-1.270173182	0.714751059	-0.526722212	-1.261984506	-0.465280965	0.426962448	0.895923002	0.763496561	-0.210429318	-0.941946781	-2.657809388	0.129876461	2.896717475	-0.828511324	0.97929371	1.731748042	-0.938790625	0.020484422	0.87774425	29317209000
P20020-3;P20020-6;P20020;P20020-4;P20020-2;P20020-5	ATP2B1	NA	NA	NA	NA	NA	-0.208560974	-0.718283948	NA	NA	NA	NA	0.180911663	NA	NA	NA	NA	NA	NA	0.726482487	-0.316743719	-1.071330272	-0.545171356	0.702746186	1.406754337	NA	NA	NA	0.652417657	-0.317336818	-1.190437384	-0.583679073	0.791355669	1.148543695	0.532865503	-0.819852139	-1.442967391	NA	NA	NA	NA	NA	NA	NA	NA	NA	465508000
Q99996-2;Q99996-3;Q99996;Q99996-5;Q99996-6	AKAP9	0.141301988	-0.034707008	-0.258304358	-0.721920068	-0.619625175	1.548732532	-0.790309584	0.593975179	0.472175804	NA	0.455018097	0.497842259	0.443818797	-1.187411417	-1.637468393	-1.980796266	0.57065722	3.249915544	NA	NA	NA	NA	NA	NA	NA	NA	NA	0.504874589	0.615227944	-0.086017264	-0.787791769	1.175173266	2.045373071	NA	NA	NA	0.240131118	1.602076748	1.256769143	-1.232396047	0.84567069	1.869516116	-0.253377657	0.031536353	0.428249611	1472382100
P24941;P24941-2	CDK2	-0.325195891	-0.648801378	0.001586092	-1.044151587	-0.803116025	0.173255383	-1.08194967	1.187767747	0.619929424	-0.539876054	0.340847077	0.70017335	0.40740714	-0.91836041	-1.381009647	-1.459972731	1.201006466	2.468739698	NA	NA	NA	-0.29074466	0.445832624	0.736561583	NA	NA	NA	0.115832299	-0.699489656	-0.815326153	NA	NA	NA	0.621430668	0.116763971	-0.59270164	NA	NA	NA	NA	NA	NA	-0.508075091	0.360532839	0.89677559	2360023800
Q9Y266	NUDC	0.109026176	-0.397144089	0.45817199	-0.852849629	-0.804576804	0.382501257	-1.265587348	1.395007943	0.755485829	-0.570143049	0.348685669	1.048236186	0.707613134	-0.024868772	-0.68139971	-0.663396684	0.644779219	1.399499253	0.763326583	0.021479727	-0.720207811	-0.238459405	0.499578047	0.740279983	NA	NA	NA	NA	NA	NA	-0.133242331	0.354903461	0.949945739	0.669752467	-0.569671902	-1.374897874	-3.220143571	-0.455890545	2.764516014	-0.44766228	1.741402266	1.873340752	-1.190174004	-0.026322606	1.023823091	2994908400
Q03188	CENPC1	-0.451523918	-0.346646428	-0.502566466	-0.746422127	-0.095373326	-0.147186131	-0.496630909	0.461423785	0.508225799	NA	-0.177359577	-0.086798453	NA	NA	NA	-1.769059224	0.097341109	1.864651695	NA	NA	NA	NA	NA	NA	NA	NA	NA	NA	NA	NA	NA	NA	NA	NA	NA	NA	NA	NA	NA	NA	NA	NA	-0.459357682	-0.208294265	0.038295698	1906964700
Q5VUA4	ZNF318	-0.200382145	-0.400701252	-0.138489221	NA	-0.324220193	-0.342469744	-0.669097459	0.513389678	0.45691126	-0.693784431	0.231923873	0.340049473	-0.025544109	-1.663419533	-1.637872415	-2.262849753	0.765449879	3.16576726	NA	NA	NA	NA	NA	NA	NA	NA	NA	-0.180217386	-0.462157279	-0.151362038	NA	NA	NA	NA	NA	NA	NA	NA	NA	NA	NA	NA	NA	NA	NA	2440100000
Q15014	MORF4L2	NA	NA	NA	NA	NA	1.046700587	-0.875989558	0.510556895	0.259784685	-0.247063057	-0.18427703	-0.136648259	1.335483256	-0.056386181	-1.423023237	-1.738216472	-0.556945073	1.444402036	NA	NA	NA	NA	NA	NA	NA	NA	NA	NA	NA	NA	NA	NA	NA	0.10272531	0.031959741	-0.230956138	-0.725136037	1.214622201	1.93975315	0.132774233	1.50584013	1.373007799	-0.481364153	-0.016453631	0.464877338	537952800
Q8WVB6;Q8WVB6-2;Q8WVB6-3	CHTF18	-0.867673224	-0.962182048	0.141040345	-0.679041722	-0.214407601	-0.701576288	-1.062414551	0.968570034	0.529171275	NA	0.240985904	0.329525485	0.705048971	-1.571750389	-2.241338646	-2.453399355	0.760859637	3.215927048	NA	NA	NA	NA	NA	NA	0.60473557	0.526369342	-0.078335172	NA	NA	NA	NA	NA	NA	-0.057736991	-0.695629146	-0.434773293	NA	NA	NA	NA	NA	NA	-0.73355525	0.084880654	0.729531018	1427522100
Q969R5;Q969R5-3;Q969R5-2	L3MBTL2	0.107286135	0.921436331	NA	-0.702937742	NA	0.371614618	-0.760210938	NA	0.422448312	-0.349915598	0.155360663	0.490775482	NA	NA	NA	-1.259910029	0.502432447	1.841047243	NA	NA	NA	NA	NA	NA	NA	NA	NA	NA	NA	NA	NA	NA	NA	NA	NA	NA	NA	NA	NA	NA	NA	NA	NA	NA	NA	57680490
Q96RK0	CIC	0.44615034	0.104068226	NA	NA	-0.388072233	NA	-1.088316087	0.887447285	0.395172506	NA	0.194465332	0.553065544	0.0223323	-2.366020182	-2.388355457	-1.265448611	1.061568849	2.294635451	NA	NA	NA	NA	NA	NA	NA	NA	NA	NA	NA	NA	NA	NA	NA	NA	NA	NA	NA	NA	NA	NA	NA	NA	NA	NA	NA	184102100
Q9NRZ9;Q9NRZ9-2;Q9NRZ9-3;Q9NRZ9-4;Q9NRZ9-5;Q9NRZ9-6	HELLS	-0.138568626	-0.383792886	NA	-0.831717399	-0.388147754	-0.579663128	-1.164043597	0.845831239	0.390227437	NA	0.160533009	0.353436218	0.385486259	-1.837893109	-2.078868389	-2.228976494	0.668754533	3.035606316	NA	NA	NA	NA	NA	NA	NA	NA	NA	NA	NA	NA	NA	NA	NA	NA	NA	NA	-1.27631039	1.717824454	2.716134897	NA	NA	NA	-0.004508245	0.306378911	0.310921735	2345255300
Q9P2K5;Q9P2K5-2	MYEF2	-0.403484612	-0.699864558	0.474046599	-0.939814235	-0.33599055	-0.300981481	-0.975283173	1.136585153	NA	-0.497424981	0.452806263	NA	NA	NA	NA	NA	NA	NA	NA	NA	NA	NA	NA	NA	0.951513196	-0.247748089	-1.2942786	NA	NA	NA	-0.067515458	0.917928163	1.020555538	0.913798965	-0.235093387	-1.14886464	NA	NA	NA	-1.704770691	0.378400642	2.701593413	NA	NA	NA	1098035000
Q9P2R6	RERE	NA	-0.411214618	-0.077223667	-0.69170903	-0.088346763	1.037241636	-0.783464427	0.536152393	0.36982938	NA	0.287117636	0.763156584	0.852877774	-1.361008692	-2.140316635	-2.304932659	0.374844741	2.543619608	NA	NA	NA	NA	NA	NA	NA	NA	NA	NA	NA	NA	NA	NA	NA	0.157690514	0.125122061	0.031536353	NA	NA	NA	NA	NA	NA	NA	NA	NA	160224700
Q9UGU0;Q9UGU0-2	TCF20	-0.373906684	-0.394733253	-0.325213965	-0.721253949	-0.38831769	-0.361657348	-0.540211686	0.641915903	0.435308552	NA	0.071625394	0.122871469	0.760689347	-1.755064243	-2.543887773	-2.635853436	-0.167847214	2.388327324	NA	NA	NA	NA	NA	NA	NA	NA	NA	NA	NA	NA	NA	NA	NA	NA	NA	NA	NA	NA	NA	NA	NA	NA	-0.473650692	-0.19741798	0.297602299	1985800000
Q9Y2X9	ZNF281	0.060324133	-0.081598499	-0.341756521	-0.642459255	-0.405910128	-0.503813791	-1.18285158	0.663754482	0.51903861	-0.510785921	0.30626224	0.54675867	0.689478088	-1.658128079	-2.401329898	-2.375871024	0.207643013	2.583446875	NA	NA	NA	NA	NA	NA	NA	NA	NA	NA	NA	NA	NA	NA	NA	NA	NA	NA	NA	NA	NA	NA	NA	NA	-0.541303031	-0.076554132	0.367035516	951117750
Q9HB58-6;Q9HB58;Q9HB58-3;Q9HB58-5;Q9HB58-2	SP110	NA	NA	NA	NA	NA	NA	NA	0.683471893	0.498046578	NA	0.229218742	0.187134291	NA	NA	NA	-2.269651329	-0.205480159	2.000721167	NA	NA	NA	NA	NA	NA	NA	NA	NA	NA	NA	NA	NA	NA	NA	NA	NA	NA	NA	NA	NA	-0.212818315	2.490210695	2.703034235	NA	NA	NA	270483860
Q8IU81	IRF2BP1	-0.399730246	-0.655080627	0.350836665	-1.118664282	-0.69119647	0.424384672	-0.65623972	0.795600729	0.525267092	-0.491206283	0.183962835	0.615039565	0.629566451	-1.255735551	-1.980568505	-2.071087761	0.481402283	2.396433531	NA	NA	NA	NA	NA	NA	1.079497584	-0.456266574	-1.554188559	NA	NA	NA	NA	NA	NA	0.12035194	-0.074030954	-0.194426876	-1.083263503	1.372673558	2.60430859	NA	NA	NA	-0.526181923	0.093560176	0.66766509	3782284100
Q8N9N5;Q8N9N5-5;Q8N9N5-4;Q8N9N5-2;Q8N9N5-6;Q8N9N5-3	BANP	NA	NA	NA	-0.627605035	NA	0.164657575	NA	NA	NA	NA	-0.256855609	NA	0.770110162	-0.46466365	-1.151778692	NA	NA	NA	NA	NA	NA	NA	NA	NA	NA	NA	NA	NA	NA	NA	-0.08425731	0.672742134	0.634221512	0.148738913	-0.161943768	-0.336536964	NA	NA	NA	NA	NA	NA	NA	NA	NA	20327800
Q8WXI9	GATAD2B	-0.053418844	-0.495776244	-0.150705252	-1.051249658	-0.507193117	-1.321855962	-1.030118284	0.813606775	0.436694888	-0.47738175	0.167100969	0.495899786	0.803805652	-1.597714408	-2.384433037	-2.74603493	0.659376595	3.306728867	NA	NA	NA	NA	NA	NA	1.615180851	0.860207991	-0.754966853	NA	NA	NA	NA	NA	NA	NA	NA	NA	-0.998240985	1.557189496	2.682550825	-0.559536754	1.670296504	2.229864746	-0.747414793	-0.00332202	0.713431883	3473822600
O00268	TAF4	-0.208861081	-0.681862512	0.012068023	-0.200166665	-0.066910859	0.488000771	-0.908090335	0.882760416	0.671836829	-0.377688079	0.226631832	0.751292319	0.406971971	-1.133622129	-1.540568381	-2.226003675	1.060185765	3.310674578	NA	NA	NA	NA	NA	NA	1.17951105	-0.216736137	-1.299063193	NA	NA	NA	NA	NA	NA	NA	NA	NA	NA	NA	NA	NA	NA	NA	NA	NA	NA	650775600
O00472	ELL2	NA	-0.498015727	NA	NA	NA	NA	-0.056521205	0.510961919	0.311503115	NA	NA	0.918691534	NA	NA	NA	-2.558176603	-0.18290071	2.91238161	NA	NA	NA	NA	NA	NA	NA	NA	NA	NA	NA	NA	-0.623353988	0.817459538	1.305562016	NA	NA	NA	NA	NA	NA	NA	NA	NA	NA	NA	NA	115308100
O14647;O14647-2	CHD2	-0.429284498	-0.415133682	-0.213403638	-0.800852224	-0.14886464	1.176322773	-0.532094531	0.695993813	0.632733526	NA	0.039699918	0.105275783	0.530570204	-1.378831937	-2.039428982	-2.176902853	0.409255147	2.346900173	0.855909988	0.089226942	-0.700497427	NA	NA	NA	NA	NA	NA	NA	NA	NA	NA	NA	NA	-0.002888279	-0.510539272	-0.384508368	NA	NA	NA	NA	NA	NA	-0.187411417	-0.025294491	0.196103398	1778714700
O14776;O14776-2	TCERG1	-0.425598113	-0.561387768	-0.176429969	-0.746591558	-0.224620701	-0.945804442	-0.571514534	0.836570515	0.587557017	-0.551247025	0.198116929	0.53565486	0.776272468	-1.700919494	-2.463230905	-3.009727632	0.076695902	3.074025828	0.171334947	0.912956381	0.752491709	-0.361008692	0.426103701	0.871133952	1.257855464	-0.279021155	-1.4545851	0.525267092	1.327974725	0.755058478	-0.114581822	0.831471933	0.947105052	0.433279971	-0.469090261	-0.94844692	-1.601430724	1.197362184	2.79879708	-0.530030694	1.408331439	1.938361077	-0.676480048	0.032100843	0.685715936	26198610860
O14802	POLR3A	-0.321819897	-0.542962618	NA	-0.6747057	-0.734563104	0.036608829	-0.875513045	1.172679521	0.521653828	-0.419275624	0.346985247	0.826273904	0.371168515	-1.491348241	-1.667630047	-1.449769138	1.132247798	2.552721349	0.445726703	-0.014106161	-0.568494707	NA	NA	NA	NA	NA	NA	0.493954694	-0.455850969	-0.31423025	-0.233108062	0.503246954	0.761370386	-0.2591674	-0.218547957	0.298423712	NA	NA	NA	NA	NA	NA	NA	NA	NA	1220972340
O14981	BTAF1	-0.443379301	-0.59542381	0.006908369	-0.971232844	-0.229991357	-0.440048164	-0.793006771	0.986956963	0.605494334	-0.438248634	0.197991166	0.707436442	0.583711623	-1.538722913	-1.982961791	-1.440380932	0.723864324	2.102691721	0.442970028	0.843662316	0.53216732	NA	NA	NA	1.120949069	-0.157190079	-1.278163653	NA	NA	NA	-0.17545208	0.546857428	0.843501526	0.295017665	-0.59231007	-0.798441412	NA	NA	NA	NA	NA	NA	-0.57209352	0.305678743	0.81623105	1481587360
O15156	ZBTB7B	NA	NA	NA	NA	NA	1.258036438	NA	0.914794112	0.409363779	NA	0.139600465	0.579180148	0.780310099	-0.995822239	-1.776107955	-2.174165537	-1.503977454	0.670205846	NA	NA	NA	NA	NA	NA	0.897859974	-0.16326792	-1.028381037	NA	NA	NA	-0.195962967	0.362778454	0.55875743	NA	NA	NA	NA	NA	NA	NA	NA	NA	NA	NA	NA	168501180
O15160;O15160-2	POLR1C	-0.273534951	-0.265084489	0.165300975	-0.755332101	-0.475795874	-0.682788564	-0.953886164	1.049630768	0.5431989	-0.50643464	0.027578727	0.213627239	0.555914294	-1.255907811	-1.535582658	-1.941364865	0.599889045	2.674709215	0.655168618	-0.168690222	-0.772924368	-0.528781318	0.437760394	0.942383132	NA	NA	NA	0.570074274	-0.290709364	-0.637760175	-0.408971714	0.478091687	0.917622702	0.396707521	-0.380314676	-0.638074468	-2.618561567	0.289008146	2.880293702	NA	NA	NA	-0.641468703	0.118359726	0.87530826	1441658000
O15226	NKRF	-0.564883507	-1.191260755	0.573762296	-0.446167687	-0.246309897	-1.272401874	-0.752461307	1.362385723	0.725959235	-0.527907399	0.247927513	0.934931606	0.747430368	-1.651540938	-2.504714171	-2.751562318	0.227987459	3.002396489	NA	NA	NA	NA	NA	NA	NA	NA	NA	NA	NA	NA	0.192194165	0.643302088	0.578987003	0.378067649	-0.061405563	-0.623131765	-1.40740184	1.293488202	2.779721981	NA	NA	NA	-0.502934417	0.373397649	0.876330305	3608760400
O15446;O15446-2	CD3EAP	-0.567211589	-1.013625474	-0.001183495	-1.302831136	-0.751319444	-1.065128765	-0.60526637	1.047957107	0.334911461	-0.353026343	-0.06532499	0.49978212	0.565402204	-1.583289944	-1.784085374	-3.096653165	-0.145828766	2.863224853	NA	NA	NA	NA	NA	NA	0.635243612	-0.391171837	-1.147457757	NA	NA	NA	NA	NA	NA	NA	NA	NA	NA	NA	NA	NA	NA	NA	-0.689566805	-0.199288504	0.490262049	3266100000
O43159	RRP8	-1.023035214	-1.476217266	0.693408897	-1.271530881	-0.383679947	-0.359582674	-0.612438937	1.384547202	0.660928617	-0.664631085	0.071899932	1.171655198	0.96820137	-1.582684841	-2.59684137	-2.909851156	-0.33393425	2.623937076	0.708143082	0.850159328	0.153805336	-0.075945734	0.84309947	1.015782997	1.00353028	-0.548438067	-1.50963525	1.145612247	0.913875539	-0.105426667	-0.055531322	0.595599137	0.951438594	0.413269114	-1.060487545	-0.974234095	NA	NA	NA	NA	NA	NA	-0.704841235	0.507921465	1.221505922	4334861600
O43719	HTATSF1	-0.549915784	-0.848764625	-0.278233634	-0.984045773	-0.723515245	-1.197236023	-0.971713757	1.020626651	0.345282818	-0.674268209	0.15704371	0.669571076	0.574731263	-1.647783859	-2.314732593	-2.239634259	0.857742184	3.05429282	0.507820006	0.804136185	0.332851122	-0.18232763	0.697684871	0.981560432	0.961771479	-0.351111244	-1.347508916	0.33571191	1.644963754	1.044743821	-0.24805646	0.649937299	0.941481964	0.100304906	-0.604586169	-0.635786185	-1.127777989	1.406808748	2.534559685	-0.541786005	0.898247056	1.439995398	-0.707901484	0.008486889	0.802482761	2871940860
O60244	MED14	-0.192414265	-0.456325956	0.101381142	-0.855274875	-0.446639497	-0.094541268	-0.749183916	0.902266569	0.599127326	NA	0.275841423	0.767739536	0.164013889	-1.69408783	-1.960159735	-2.113098732	1.073066134	3.220360914	NA	NA	NA	-0.074896849	0.712111499	0.768247855	1.096801582	-0.364403467	-1.430936725	0.371280054	0.791689067	0.646070469	-0.400891722	0.795018813	1.1212807	0.369382725	-0.10034484	-0.529697421	NA	NA	NA	NA	NA	NA	-0.597583419	0.055473336	0.733614653	2457621100
O60563	CCNT1	-0.223845466	-0.095697033	-0.035372181	-0.911966983	0.325846898	-0.130539159	-0.542206114	0.890407779	0.623679608	-0.441418877	0.153156788	0.617486566	0.462261769	-2.08259116	-2.631287516	-2.810966176	0.461319002	3.176817417	NA	NA	NA	NA	NA	NA	NA	NA	NA	NA	NA	NA	NA	NA	NA	NA	NA	NA	-0.785601606	1.585875918	2.371475226	0.711759193	1.275066662	0.563353406	-0.460091803	0.223051788	0.562083643	3241114300
O60828;O60828-2;O60828-4;O60828-5;O60828-3;O60828-6	PQBP1	-0.426955159	-0.655853252	-0.384470702	-0.980056174	-0.422907185	-0.554103827	-0.756062876	0.943883829	0.446679711	-0.411061146	0.336854639	0.768586635	0.853596506	-0.719162431	-2.097393832	-3.214775896	0.157561176	3.46819229	NA	NA	NA	NA	NA	NA	NA	NA	NA	NA	NA	NA	NA	NA	NA	NA	NA	NA	-0.54867018	1.483003126	2.031677496	NA	NA	NA	-0.7608464	0.071762669	0.856866207	2228343700
O75362	ZNF217	-0.417790864	-0.632382914	NA	-1.123308222	NA	1.354000719	-0.854596438	0.554539738	0.322043506	NA	0.180402507	0.168256923	-0.028072085	-2.021394322	-1.962575605	-1.406215995	0.749920365	1.746140751	0.522658421	1.232415171	0.666302128	-0.65605784	0.336054824	0.993203349	0.548929769	-0.479411804	-0.899614349	NA	NA	NA	-0.510868147	0.51530876	0.877194547	0.755229434	-0.025177039	-0.890438848	NA	NA	NA	0.195725548	1.208891775	0.974529312	NA	NA	NA	356379330
O75448;O75448-2	MED24	-0.080835378	-0.5239813	0.11516645	-1.054302412	NA	-0.255459978	-0.760577517	1.062950609	0.620117165	-0.474412167	0.33845294	0.740798068	0.341530387	-1.689566805	-1.947806718	-1.850636566	0.920140828	2.764388622	NA	NA	NA	-0.174539982	0.675002916	0.849599011	NA	NA	NA	0.147046143	0.298306396	0.279411863	0.024886999	0.779637945	1.043694461	0.445091015	0.005328121	-0.736773248	NA	NA	NA	1.573326048	1.402176425	-0.171140984	-0.614204539	0.326537348	0.795766948	896899000
O75475	PSIP1	-0.57301609	-0.553002759	-0.257735033	-0.592092577	-0.118789598	-1.329159664	-0.58331156	0.658280045	0.54823932	-0.431967895	-0.004927997	0.09369538	0.364012054	-1.347545629	-1.659677013	-1.621399598	0.317882883	1.965987402	NA	NA	NA	NA	NA	NA	NA	NA	NA	0.337768171	0.13251104	-0.20528055	-0.686382637	0.680864422	1.367203301	NA	NA	NA	-2.156562796	2.142413438	4.174965618	-0.739155343	1.011137783	1.750306359	-0.388072233	-0.226003675	0.127501219	5577691970
O75586	MED6	NA	NA	NA	NA	NA	0.28534303	-1.107523484	0.728399459	NA	NA	-0.075048814	0.795683841	0.283210618	-2.296615752	-2.232023226	-2.19403073	5.989933724	8.183933069	NA	NA	NA	NA	NA	NA	NA	NA	NA	NA	NA	NA	NA	NA	NA	NA	NA	NA	NA	NA	NA	NA	NA	NA	NA	NA	NA	234264600
O95365	ZBTB7A	NA	NA	NA	NA	5.326213741	1.262854058	-0.809043863	0.837539634	0.447103068	NA	0.224410782	0.579855951	NA	NA	NA	-1.994068307	0.32803219	2.322043506	NA	NA	NA	NA	NA	NA	NA	NA	NA	NA	NA	NA	NA	NA	NA	NA	NA	NA	NA	NA	NA	NA	NA	NA	-0.710496006	0.235972083	0.829687222	2185041600
O95602	POLR1A	-0.300004256	-0.485721167	-0.22613867	-0.793931968	-0.065158952	-1.511814082	-0.732428247	0.91884416	0.547252389	-0.44803617	0.030547964	0.489029064	0.44763209	-1.937712471	-2.425462479	-2.708773666	0.643024958	3.403540418	0.618896412	0.229587923	-0.462534945	0.110496882	0.572889668	0.446044443	1.274530045	0.127501219	-1.193898706	0.407080775	0.06942721	-0.316528107	-0.17595724	0.373731722	0.627420069	0.179001399	-0.159959817	-0.295482115	NA	NA	NA	NA	NA	NA	-0.664997036	0.016068369	0.685357124	10056874400
O95983;O95983-2	MBD3	-0.382231354	-0.621377404	NA	-0.739709322	-0.256080092	-0.545676686	-1.036999454	1.116897018	0.68014429	NA	0.189792938	0.666302128	0.870818419	-1.341610263	-2.190272766	-2.056011181	0.584866318	2.640852259	NA	NA	NA	NA	NA	NA	NA	NA	NA	NA	NA	NA	NA	NA	NA	NA	NA	NA	NA	NA	NA	NA	NA	NA	-0.601146197	0.202887833	0.675906238	803214200
O96006	ZBED1	0.114900024	-0.181411176	NA	NA	NA	2.254261447	-1.059735507	0.951513196	0.552081911	NA	0.205267382	0.838346737	0.935384311	-1.01266458	-1.96730668	-2.146116101	0.612777105	2.763921421	NA	NA	NA	NA	NA	NA	NA	NA	NA	NA	NA	NA	NA	NA	NA	NA	NA	NA	-0.22126996	1.721766366	1.943058639	NA	NA	NA	NA	NA	NA	810444600
P06400	RB1	-0.205779626	-0.41755961	0.134352387	-0.657217718	-0.238867941	1.048724443	-0.699536513	0.581592279	0.392647144	NA	NA	NA	1.044953602	-0.396916121	-1.486650752	-1.707548047	0.254231207	1.748547105	NA	NA	NA	NA	NA	NA	NA	NA	NA	NA	NA	NA	NA	NA	NA	NA	NA	NA	NA	NA	NA	NA	NA	NA	NA	NA	NA	1152400000
P10588	NR2F6	-0.164949081	-0.340733022	NA	1.139600465	-0.636324278	1.241230036	-0.53272052	0.985719004	0.571919463	NA	0.247684513	0.515005916	0.288771967	-1.321134831	-1.59688501	-2.086691206	0.520749097	2.670998915	NA	NA	NA	NA	NA	NA	NA	NA	NA	NA	NA	NA	NA	NA	NA	0.25918208	-0.273360574	-0.598216644	NA	NA	NA	NA	NA	NA	NA	NA	NA	440770300
P13984	GTF2F2	-0.466556258	-0.672864529	-0.109483266	-0.859823411	-0.271374158	-0.299009943	-0.761775657	1.127699305	0.533164621	-0.481464861	0.213876043	0.756254743	0.959695979	-1.493905888	-2.472569286	-2.693107849	0.423524388	2.916419318	NA	NA	NA	NA	NA	NA	NA	NA	NA	NA	NA	NA	NA	NA	NA	NA	NA	NA	NA	NA	NA	0.103262627	1.629752942	1.52656966	-0.548100516	0.234010733	0.805457561	3312231130
P16383;P16383-2	GCFC2	-0.225801206	-0.650793269	0.019773069	NA	-0.228689079	-0.456187402	-0.681445983	1.087327052	0.654710488	-0.245027007	0.203389117	0.496513481	0.714311468	-1.122145835	-1.795208214	-1.21049609	0.58236331	1.792896988	NA	NA	NA	NA	NA	NA	NA	NA	NA	NA	NA	NA	NA	NA	NA	NA	NA	NA	-5.250165426	-2.368998189	2.881194737	NA	NA	NA	NA	NA	NA	349641800
P17028	ZNF24	0.102993993	-0.244804756	0.085968454	-0.931590583	-0.647060726	0.819177666	-0.701928265	0.768078435	0.545177635	NA	0.151339301	0.470927257	0.846633717	-1.50512362	-2.351737055	-2.632986857	0.106884289	2.742351209	-0.775218806	0.07121349	0.846393021	NA	NA	NA	NA	NA	NA	NA	NA	NA	NA	NA	NA	0.885261974	0.04949137	-0.940340155	NA	NA	NA	NA	NA	NA	NA	NA	NA	572475400
P17676	CEBPB	-1.530197359	-1.343659234	NA	NA	NA	0.887369295	NA	NA	0.498863564	NA	-0.092094104	0.061154063	1.339251427	-1.299098693	-2.638366373	-2.573295123	-1.367322303	1.169796756	NA	NA	NA	NA	NA	NA	1.173703117	0.1696685	-1.003987343	NA	NA	NA	NA	NA	NA	NA	NA	NA	NA	NA	NA	-0.269738292	2.090819564	2.36056093	-0.691778939	-0.144520517	0.547252389	215267110
P18074;P18074-2	ERCC2	-0.334843756	-0.610807677	-0.098752709	-1.078746493	-0.403732706	0.717385799	-1.037798969	1.003242417	0.500802053	-0.373944075	0.18142064	0.616828167	-0.003567865	-1.633479145	-1.636212159	-2.113161147	0.826436626	2.728486533	0.425996321	0.085696581	-0.369687729	-0.640591281	0.515409693	0.942758453	1.081612323	0.081748651	-1.044449123	0.418999465	0.06474492	-0.10556636	-0.206645099	0.538041453	0.668209914	0.184851546	-0.135142323	-0.327004482	-2.462276531	1.046840254	3.5091891	NA	NA	NA	-0.500564821	0.218223197	0.72141641	1893391200
P19387	POLR2C	-0.358250528	-0.691545923	-0.327547502	NA	-0.46783268	0.006764782	-0.889422941	0.588132944	0.344942091	NA	0.260989139	NA	0.404903122	-1.512513651	-1.918987675	-2.184555731	0.684010782	2.683853627	0.210887549	-0.254667997	-0.455692674	-0.268503919	0.278103728	0.634035597	NA	NA	NA	0.486044993	-0.105519794	-0.604586169	-0.100901728	0.440527032	0.46048047	0.35038409	-0.212066106	-0.214826126	NA	NA	NA	NA	NA	NA	NA	NA	NA	337308760
P19388	POLR2E	-0.245420306	-0.625400049	-0.071375747	NA	-0.660520515	-0.430975623	-0.797713937	1.087530731	0.545671894	-0.385544564	0.143393419	0.632454358	0.56774013	-1.642774574	-2.21049609	-2.585539694	0.711318689	3.367510855	NA	NA	NA	-0.471608717	0.357833479	0.951587795	NA	NA	NA	0.581785075	-0.143898717	-0.515418427	0.074916402	0.31823006	0.282380495	0.269990634	-0.1607821	-0.507746852	-2.715391112	0.307195344	3.022580872	NA	NA	NA	-0.139092806	0.291249913	0.334568276	800440000
P19447	ERCC3	-0.225615634	-0.468770771	-0.025940649	-0.832076924	-0.166486471	0.450274293	-0.699911428	0.949348164	0.604071324	NA	0.078883047	0.553163871	0.376401527	-1.231887679	-1.550422779	-2.085833516	0.465399883	2.552770524	-0.081583233	-0.161685539	-0.139267575	-0.267947927	0.403594951	0.660928617	0.90804429	-0.154409591	-1.062474811	0.095316842	-0.421418685	-1.127746464	NA	NA	NA	0.16117825	-0.338998388	-0.269912232	-1.728048499	0.931758688	2.659787587	-0.929253478	1.298130404	2.227371423	-0.54004386	-0.216702606	0.347098671	2104977862
P19793	RXRA	0.274291484	-0.220412479	-0.417983603	-0.892740651	-0.742096274	1.718219131	-0.572200766	1.008486889	0.332736572	NA	0.150299708	0.572501665	0.39835037	-0.432454552	-0.830844641	-2.969508536	0.047259175	2.996316429	-1.018556473	-0.665980991	0.352532557	-0.566399537	0.431462503	0.997834333	NA	NA	NA	0.274410769	0.365916454	-0.009901937	-0.207927621	0.536550296	0.924859999	0.757620689	-0.279476363	-0.998730987	NA	NA	NA	NA	NA	NA	-0.770953574	-0.011762504	0.759155834	349982820
P20226	TBP	-0.508157163	NA	NA	NA	-0.232870684	0.01564029	NA	-2.989993624	-0.834724756	-0.322018266	NA	0.865997973	0.265316867	-1.743375762	-2.008682243	-0.588118238	0.52747075	1.255379874	NA	NA	NA	NA	NA	NA	NA	NA	NA	NA	NA	NA	NA	NA	NA	NA	NA	NA	NA	NA	NA	NA	NA	NA	NA	NA	NA	142965410
P22670	RFX1	0.034638318	-0.558601512	NA	NA	NA	-0.177261695	NA	1.0846766	0.451540833	NA	0.104739216	0.16889872	NA	NA	NA	-1.770190614	0.349478515	2.689030727	NA	NA	NA	NA	NA	NA	NA	NA	NA	NA	NA	NA	NA	NA	NA	0.207143205	0.033652052	-0.313477062	NA	NA	NA	NA	NA	NA	-0.459774299	-0.22789476	0.204265945	263141600
P23193;P23193-2	TCEA1	-0.625266522	-0.910745935	NA	-0.832642072	-0.388676511	0.081339627	-0.725040646	1.094168495	0.981487368	-0.422172409	0.157173094	0.60302689	0.640528385	-1.336281945	-2.061781968	-2.922592912	0.367147375	3.140009668	NA	NA	NA	NA	NA	NA	NA	NA	NA	NA	NA	NA	NA	NA	NA	NA	NA	NA	-2.195682054	1.448742405	3.72334012	-0.877950209	1.55173748	2.412185359	-0.647783859	0.135928816	0.749491362	5593265700
P24928	POLR2A	-0.40506933	-0.518597717	-0.606188444	-0.699653664	-0.266385347	-0.299151946	-0.677148876	0.663936606	0.414027259	-0.378963257	0.059493725	0.298775603	0.63784206	-2.51144386	-3.073514703	-3.133653784	0.356594582	3.494927567	0.376846014	0.275722256	-0.091417635	0.101784524	0.488515009	0.40653667	0.461109415	-0.190387996	-0.662505828	0.394843362	0.241840184	-0.125777473	0.086512047	0.488617835	0.395940218	0.382501257	-0.121266812	-0.552114048	-1.350301775	1.187387707	2.5377185	-0.41524911	1.300416628	1.705801009	-0.46827171	-0.101350488	0.392866916	34346486800
P28347	TEAD1	-0.084196133	-0.192265905	-0.165094658	-0.666507568	0.116630912	1.031395196	-0.714065192	0.852797893	0.69430077	NA	0.163369914	0.573374526	0.934629724	-1.033923974	-1.968604804	-2.739661142	-0.060743327	2.75407509	NA	NA	NA	NA	NA	NA	NA	NA	NA	NA	NA	NA	NA	NA	NA	NA	NA	NA	NA	NA	NA	NA	NA	NA	-0.654853464	-0.194707544	0.45785691	804642300
P28702	RXRB	NA	-0.61698975	-0.40615864	-1.032064127	-0.328815343	-0.400339428	-0.94844692	0.988630159	0.651591345	NA	0.2310637	0.431890348	0.630871383	-1.669464546	-2.229247054	-2.410735072	0.054917919	2.452463652	NA	NA	NA	NA	NA	NA	NA	NA	NA	NA	NA	NA	NA	NA	NA	NA	NA	NA	NA	NA	NA	NA	NA	NA	-0.921362842	0.300885149	1.243364426	455690900
P29083	GTF2E1	-0.161411221	-0.55217751	0.053250385	-0.809220811	NA	0.215740713	-0.87009717	1.180084193	0.642378113	-0.505205524	-0.072877235	0.525668007	0.673827752	-1.375421796	-1.86638387	-2.214240226	0.620774066	2.957487483	NA	NA	NA	NA	NA	NA	1.056583528	-0.390774564	-1.407325304	NA	NA	NA	-0.267235875	0.335140206	0.568421312	NA	NA	NA	NA	NA	NA	NA	NA	NA	-0.866304967	0.069839625	0.742437445	902110900
P29084	GTF2E2	-0.151329993	-0.410025636	0.08827731	NA	-0.192232938	0.347212086	-0.741854988	1.034849573	0.536550296	NA	0.816804475	0.431355522	0.978268861	-1.487500026	-2.45118857	-2.784085374	0.495081119	3.279174108	NA	NA	NA	NA	NA	NA	NA	NA	NA	NA	NA	NA	NA	NA	NA	NA	NA	NA	-0.594966126	1.602314343	2.197267813	NA	NA	NA	NA	NA	NA	531422760
P29374;P29374-2;P29374-3	ARID4A	0.020768865	-0.57638956	-0.009146767	0.568518598	-0.328181283	NA	-0.748359671	NA	NA	NA	0.022048165	NA	-0.022873972	-2.599024956	-2.547088335	-1.724420757	1.148218272	2.872631791	NA	NA	NA	NA	NA	NA	NA	NA	NA	NA	NA	NA	NA	NA	NA	NA	NA	NA	NA	NA	NA	NA	NA	NA	NA	NA	NA	63375200
P30876	POLR2B	-0.268069532	-0.410792609	-0.336828469	-0.692221773	-0.288434612	-0.255666653	-0.732596043	0.729792022	0.480885503	-0.404038111	-0.006579242	0.251688799	0.602646909	-2.096653165	-2.706135164	-3.029970978	0.319502329	3.4333601	0.386259141	0.253626278	-0.142305582	0.053111336	0.44763209	0.421479157	0.458066971	-0.196574555	-0.679688629	0.45301706	0.260146127	-0.219051644	0.053250385	0.471655707	0.411209283	0.279649579	-0.166340754	-0.4432616	-1.300270707	1.104202449	2.574731263	-0.640546299	1.379787289	2.020377741	-0.441203393	-0.09446425	0.355354621	47195905900
P32780	GTF2H1	-0.062610407	-0.449178119	-0.037073464	-1.036318735	NA	0.47902356	-0.781925631	1.051232872	0.621899486	NA	0.161049225	0.615604626	0.347325492	-1.860032884	-2.004045212	-2.136632399	0.448372395	2.619131253	NA	NA	NA	NA	NA	NA	NA	NA	NA	0.450168697	1.329066174	0.87892148	NA	NA	NA	NA	NA	NA	NA	NA	NA	NA	NA	NA	-0.836166395	0.00662118	0.842697303	633269500
P35226	BMI1	-0.315576207	-0.438014078	0.135272179	-1.046921047	-0.491956794	-0.343329739	-0.847336303	1.110697317	0.570560079	NA	0.067363367	0.578407414	NA	NA	NA	-2.120545159	0.660746113	2.928351371	NA	NA	NA	NA	NA	NA	NA	NA	NA	NA	NA	NA	NA	NA	NA	NA	NA	NA	NA	NA	NA	NA	NA	NA	NA	NA	NA	295682500
P35227	PCGF2	-0.718996191	-0.819597493	NA	NA	NA	0.26447638	-0.492078535	1.157625846	NA	NA	0.286999397	0.826680675	0.517225293	-1.292086538	-1.809296653	NA	NA	NA	NA	NA	NA	NA	NA	NA	NA	NA	NA	NA	NA	NA	NA	NA	NA	NA	NA	NA	NA	NA	NA	NA	NA	NA	NA	NA	NA	160201800
P35269	GTF2F1	-0.145286177	-0.534558321	-0.178061257	-0.73617233	-0.384207069	-0.249530697	-0.923003169	1.068120453	0.578407414	-0.518019143	0.295605489	0.592636429	0.909197063	-1.507336657	-2.499646629	-2.747778134	0.200880954	3.002234446	NA	NA	NA	NA	NA	NA	NA	NA	NA	NA	NA	NA	NA	NA	NA	NA	NA	NA	-2.161459626	1.605683963	3.586284365	-0.441477651	1.542753311	1.595933254	-0.617321682	0.129217064	0.758985343	3081778500
P40424;P40424-2	PBX1	NA	NA	NA	NA	NA	NA	NA	1.011853406	0.644410078	NA	-0.153639075	0.511771626	0.652234073	-1.387298371	-2.040259515	-2.619270551	0.291367804	2.860068904	NA	NA	NA	NA	NA	NA	NA	NA	NA	NA	NA	NA	NA	NA	NA	NA	NA	NA	NA	NA	NA	NA	NA	NA	NA	NA	NA	88562130
P46100;P46100-4;P46100-3;P46100-5;P46100-2	ATRX	0.064882852	0.016924144	NA	NA	NA	-0.602898024	-0.936552282	0.661384776	0.557189496	NA	0.180402507	0.304861451	0.157561176	-1.477904065	-1.541072101	-2.011587974	0.725784775	2.671904746	NA	NA	NA	-0.1495846	0.59674436	0.843340717	1.112900262	-0.089466874	-1.202339512	0.218347209	0.252052275	0.002162421	-0.14353214	0.442970028	0.586500555	0.390007262	-0.628385382	-0.722586495	-1.220715062	1.859214221	3.175317004	-0.932939578	1.262793937	2.167390044	-0.529655767	-0.08101849	0.43199729	5930242300
P48382	RFX5	NA	-0.74081792	NA	NA	-0.41163675	-0.870888468	NA	1.01770816	0.648373402	NA	0.180147861	0.434348001	0.84711499	-1.68315915	-2.39600461	-2.313226087	0.482951513	2.495695163	NA	NA	NA	NA	NA	NA	NA	NA	NA	NA	NA	NA	NA	NA	NA	NA	NA	NA	NA	NA	NA	NA	NA	NA	NA	NA	NA	257328331
P49711	CTCF	-0.242584121	-0.453675942	-0.338305118	-0.822069455	-0.352934213	-0.443241984	-0.666667869	0.696171913	0.538438835	-0.185703891	0.057692867	0.143785225	0.753176627	-2.59596886	-3.297608416	-3.481307759	-0.026366685	3.39876079	0.332851122	0.163241085	-0.099850009	-0.03526869	0.518333702	0.538836108	0.80082744	-0.255993949	-1.024208423	0.343919426	0.313942357	-0.010061736	0.012497163	0.617298483	0.648833548	0.635150724	-0.00459508	-0.610587378	NA	NA	NA	-0.640208982	1.678702946	2.383773402	-0.367471192	-0.139903278	0.259423152	10039400000
P50548	ERF	NA	NA	NA	NA	NA	NA	NA	NA	-0.255580534	NA	0.154323965	0.550703696	1.207268173	0.652784755	-0.554485162	-2.227354197	-0.07729977	2.150039693	NA	NA	NA	NA	NA	NA	NA	NA	NA	NA	NA	NA	NA	NA	NA	NA	NA	NA	NA	NA	NA	NA	NA	NA	-0.835496883	0.061154063	0.484292836	372599400
P51946	CCNH	-0.055111576	-0.272593563	-0.246532381	-1.094371834	-0.647128504	0.585539463	-0.70844359	0.986884171	0.477677328	NA	0.051163253	0.698751888	0.426425791	-1.482331242	-1.992804499	-1.919260484	0.422878839	2.42867841	0.19496955	0.410341105	0.282854909	-0.04299178	0.687239894	0.814345335	1.134352387	-0.10900085	-1.213771677	NA	NA	NA	NA	NA	NA	NA	NA	NA	NA	NA	NA	NA	NA	NA	NA	NA	NA	842246310
P52434	POLR2H	NA	-0.597015936	-0.079965913	NA	NA	NA	NA	1.127303106	0.658462861	NA	NA	0.773152397	NA	NA	NA	-1.025970027	0.953302493	1.97929371	0.283210618	-0.233243723	-0.549789064	-0.686568381	0.496717988	1.164142649	NA	NA	NA	0.267236142	-0.287289777	-0.755575651	NA	NA	NA	-0.171157228	-0.224367861	-0.194707544	-2.813195215	-0.177098574	2.63605613	-0.739203506	1.792896988	2.532092495	NA	NA	NA	111328960
P52747;P52747-2	ZNF143	NA	NA	NA	NA	-0.545676686	-0.240673695	NA	1.139142019	0.364796523	-0.683483492	0.258579224	0.174278571	0.887915136	-1.629634817	-2.517544059	-1.951596393	0.434241233	2.385817545	NA	NA	NA	NA	NA	NA	NA	NA	NA	NA	NA	NA	NA	NA	NA	NA	NA	NA	NA	NA	NA	NA	NA	NA	NA	NA	NA	163840100
P53999	SUB1	-0.496040729	-0.777096543	-0.192809967	-1.060126518	-0.415518478	-0.243608604	-0.674245187	0.879784171	0.400647221	-0.53405687	-0.073848727	0.396159489	0.375512141	-1.436588017	-1.808437349	-2.695629146	0.511265613	3.239092483	0.16812853	0.115299644	-0.004566135	-0.257476323	0.384381423	0.662570116	NA	NA	NA	NA	NA	NA	NA	NA	NA	0.133695033	0.191436315	0.040682059	-2.91550027	0.816394909	3.731834914	-1.532699649	0.568421312	2.036608829	-0.600467936	0.103665483	0.684818738	6725008300
P55199	ELL	-0.472629343	-0.642346658	NA	-0.760479753	NA	-0.131423851	-0.567553642	0.620023298	0.368377246	NA	0.108223341	0.248048998	0.182310918	-1.114410018	-1.202306314	-2.319333578	0.475084883	2.926056366	NA	NA	NA	NA	NA	NA	NA	NA	NA	NA	NA	NA	NA	NA	NA	NA	NA	NA	NA	NA	NA	NA	NA	NA	-0.111243116	-0.041194436	0.108223341	365626500
P56270	MAZ	NA	NA	NA	NA	-0.041342892	-2.205829543	NA	1.069702167	0.697506959	NA	0.178619043	0.783749983	1.103195473	-2.134287017	-3.103208913	-3.178795939	0.272262125	3.524941266	NA	NA	NA	-0.346829893	0.856228798	1.210451209	NA	NA	NA	NA	NA	NA	NA	NA	NA	NA	NA	NA	NA	NA	NA	NA	NA	NA	-0.611182263	0.048933645	0.49139136	300595500
P62380	TBPL1	NA	-0.621910149	NA	-0.689427205	-0.118758268	0.069702167	-1.188923607	NA	NA	0.964361663	0.278341659	0.9067367	0.82887526	-1.456048861	-2.284897364	-1.147681487	0.502534286	1.328836464	NA	NA	NA	NA	NA	NA	NA	NA	NA	NA	NA	NA	NA	NA	NA	NA	NA	NA	-1.966347948	0.878764571	2.845068471	NA	NA	NA	-0.594094749	0.290542363	0.973501072	241350690
P62487	POLR2G	-0.159009133	-0.481605864	-0.305110895	-0.784159905	-0.350927234	-0.414402853	-0.881906111	0.916782349	0.652784755	NA	0.164271398	0.55424502	0.712903875	-1.675811531	-2.341025376	-2.526078045	0.553950241	3.092156686	0.32849183	-0.06586852	-0.369203153	0.134746655	0.384823459	0.232660757	NA	NA	NA	-0.118523315	-0.194476401	-0.11869561	-0.337849201	-0.039844189	0.339707507	0.051024003	-0.021174702	-0.085190584	NA	NA	NA	NA	NA	NA	-0.558856518	0.185739709	0.687956494	1414372800
P63272	SUPT4H1	NA	-0.564862166	-0.233549009	-0.993522436	-0.147553637	-0.460369675	NA	0.821873453	0.597316631	-0.474552482	0.156784908	0.573374526	NA	NA	NA	-2.007579598	0.504467853	2.512075149	NA	NA	NA	NA	NA	NA	NA	NA	NA	NA	NA	NA	NA	NA	NA	0.0528332	0.246347277	-0.03209363	NA	NA	NA	NA	NA	NA	-0.412884682	0.258699816	0.77677779	375304700
P78347;P78347-3;P78347-4;P78347-2	GTF2I	0.01720929	-0.11303632	-0.137108279	-0.861028298	-0.255649429	0.042083959	-0.805080864	0.832363461	0.572889668	-0.408990869	0.112900262	0.432638773	0.751977807	-1.692688061	-2.472489214	-3.08020992	0.377068206	3.431890348	0.294900072	0.709378871	0.430071128	-0.340988829	0.713431883	1.073546061	0.798506795	-0.417443997	-1.23908928	0.601791584	0.943433784	0.37517848	-0.393519869	0.714926858	1.09065022	0.48326116	-0.224452136	-0.680451428	-1.270068796	1.418459838	2.595861664	-0.735932033	0.945158195	1.790146456	-0.540757256	-0.020925839	0.516216908	61575100000
P85037;P85037-2	FOXK1	-0.324418893	-0.536712363	-0.510231019	-0.572072072	-0.301265889	1.052415894	-0.638186732	0.761625692	0.436481692	NA	0.042504263	0.254594043	0.442226945	-1.176120232	-1.693621089	-1.944193517	0.535356259	2.639070054	NA	NA	NA	NA	NA	NA	0.984407065	-0.19482313	-1.223879163	0.356481902	0.420293749	0.119953718	-0.212768156	0.890407779	1.05338942	NA	NA	NA	-0.456939713	1.465661085	1.922616512	NA	NA	NA	-0.419777317	0.115965432	0.614191559	2132455900
Q00403	GTF2B	-0.05755681	-0.343750774	-0.007666618	NA	-0.255942265	0.587461007	-0.711062704	1.097003928	0.656633655	NA	0.287472295	0.673556424	0.33616911	-0.631041725	-0.967193855	-2.294844835	0.55011263	2.908255701	NA	NA	NA	NA	NA	NA	NA	NA	NA	NA	NA	NA	NA	NA	NA	NA	NA	NA	NA	NA	NA	NA	NA	NA	-1.889342768	-1.210095508	0.679243619	912199100
Q01167;Q01167-2	FOXK2	-0.117380425	-0.315109466	-0.546224326	-1.280369689	NA	0.619741659	-0.712220404	0.779974061	0.446891405	NA	-0.05313442	0.064331046	0.484086559	-1.296970196	-1.806821224	-1.300483902	0.452595435	1.753133829	NA	NA	NA	NA	NA	NA	NA	NA	NA	NA	NA	NA	NA	NA	NA	NA	NA	NA	NA	NA	NA	NA	NA	NA	-0.480437967	-0.339691991	0.157949154	591506200
Q01658	DR1	NA	-0.416596452	NA	NA	NA	-0.670267873	-0.70627639	1.061223202	NA	-0.44528346	0.039559557	0.554343266	NA	NA	NA	NA	NA	NA	NA	NA	NA	NA	NA	NA	NA	NA	NA	NA	NA	NA	NA	NA	NA	NA	NA	NA	NA	NA	NA	NA	NA	NA	-0.482049107	0.075464174	0.529271244	136696500
Q02447;Q02447-2;Q02447-6;Q02447-5;Q02447-3;Q02447-4	SP3	-0.262607431	-0.58655756	-0.002122322	-0.98713102	NA	0.829362492	-1.055951189	NA	NA	NA	0.295958068	0.644410078	0.5663768	-1.659084577	-2.166373134	-1.491023785	0.370945413	1.861995053	NA	NA	NA	NA	NA	NA	NA	NA	NA	NA	NA	NA	NA	NA	NA	NA	NA	NA	NA	NA	NA	NA	NA	NA	NA	NA	NA	105605780
Q03701	CEBPZ	-1.133463868	-1.541072101	0.656633655	-0.934372546	-0.192348325	-0.516986552	-0.513769609	1.442067663	0.722553458	NA	0.367147375	1.645655551	0.765874164	-1.98324697	-2.737061777	-3.322678491	0.11516645	3.386121157	0.82130204	0.522758841	-0.230922275	0.343805752	0.993275822	0.739416093	NA	NA	NA	0.523361219	0.161307264	-0.36210231	-0.228773607	0.184851546	0.355692898	-0.13006544	-0.521887598	-0.424203625	-2.258356126	1.945757508	3.551762085	-0.322721795	1.667892125	1.990591873	-0.814260291	1.011280936	1.825541427	16888590400
Q04724	TLE1	NA	-0.348114801	NA	NA	NA	1.354395738	-1.298175959	0.769179309	NA	NA	NA	NA	0.007339046	-0.70188133	-0.63003665	-1.297679346	0.650672665	1.91494715	NA	NA	NA	NA	NA	NA	NA	NA	NA	NA	NA	NA	-0.647648244	0.256769143	0.884168076	NA	NA	NA	NA	NA	NA	NA	NA	NA	NA	NA	NA	262718700
Q06330;Q06330-7;Q06330-6;Q06330-4;Q06330-5;Q06330-2;Q06330-3	RBPJ	-0.56650636	-0.873608567	-0.120890253	-0.814716992	-0.599046809	-0.656103308	-1.073362899	0.80760222	0.345509924	NA	0.222680931	0.460690149	0.401739675	-1.780661077	-2.27355239	-2.615905973	0.363114995	2.77511377	0.534460082	0.245373963	-0.18606493	-0.324671823	0.316029859	0.383828687	NA	NA	NA	-0.01412073	-0.191046633	-0.345582791	NA	NA	NA	0.116098552	-0.158912489	-0.422153078	-1.439050321	-0.509060258	0.930018176	NA	NA	NA	-0.743617302	-0.267218512	0.476433536	1777499700
Q06546	GABPA	NA	-0.799696541	NA	-0.475655437	1.465608848	-0.128172119	-0.811396517	1.023823091	0.60805222	-0.39232644	0.413810687	0.661475991	0.781653469	-1.476618706	-2.246532381	-1.31329779	0.925163932	2.033828221	NA	NA	NA	NA	NA	NA	NA	NA	NA	NA	NA	NA	-0.43085893	0.799418922	1.230264508	0.846874374	0.338681125	-0.522674971	0.475914972	1.215740713	0.739848103	NA	NA	NA	NA	NA	NA	410478000
Q12789;Q12789-3	GTF3C1	-0.48754048	-0.582079992	-0.179400292	-0.740359917	-0.144105954	0.101112158	-0.638658337	0.725523046	0.496615738	-0.473189994	0.124195772	0.387472834	0.493237419	-1.569265126	-2.052236607	-2.448193627	0.800744624	3.172391503	0.738465217	0.061015775	-0.292139532	-0.029897331	0.60833615	0.713959698	0.865839652	-0.40016807	-1.24814213	0.522457558	0.368712484	-0.09873726	-0.187871481	0.604830437	0.787432465	0.351628329	-0.050203631	-0.525434165	NA	NA	NA	NA	NA	NA	-0.42550123	0.074642438	0.412727339	19653800000
Q12800;Q12800-4;Q12800-3;Q12800-2	TFCP2	-0.690777237	-0.784110217	NA	NA	NA	0.92653084	-0.564755465	1.192131026	0.619647767	-0.480216576	0.367818344	1.0614306	0.754972993	-0.180380861	-0.873027144	-1.044389611	0.201006466	1.216051258	NA	NA	NA	NA	NA	NA	NA	NA	NA	NA	NA	NA	NA	NA	NA	NA	NA	NA	NA	NA	NA	NA	NA	NA	NA	NA	NA	234457160
Q13263;Q13263-2	TRIM28	0.085968454	-0.21074651	-0.156321606	-0.912455691	-0.334461693	-0.408224853	-0.952042893	0.93062381	0.658280045	-0.417925779	0.315682151	0.646992084	0.612871445	-1.544434734	-2.15290105	-2.38624206	0.443818797	2.881605892	0.456701031	0.612494048	0.110897723	-0.098768158	0.712023431	0.834306703	1.1295468	-0.20245571	-1.262953617	0.467592509	0.765704465	0.286881148	-0.116175891	0.810895482	0.937344392	0.455228571	0.007482576	-0.431773278	-1.659494699	1.684549469	3.281401521	-0.874825027	1.329468079	2.26540689	-0.568644478	0.16748639	0.75000615	9.8578e+10
Q13889	GTF2H3	NA	NA	0.072860402	-0.765572257	NA	1.095046725	-0.838512137	0.748718834	NA	NA	0.136847604	0.863462758	0.401193551	-1.172831351	-1.531072667	NA	NA	NA	NA	NA	NA	NA	NA	NA	NA	NA	NA	NA	NA	NA	NA	NA	NA	NA	NA	NA	NA	NA	NA	NA	NA	NA	NA	NA	NA	107063200
Q14119	VEZF1	NA	-0.892660294	-0.071845742	-0.878507096	-0.014193576	0.114900024	-0.349547905	1.191941593	0.758217884	NA	0.196355243	0.34619103	0.666847467	-2.006941609	-2.716813093	-3.393455437	0.296545508	3.698663	NA	NA	NA	-0.232141841	0.934403271	1.46048047	NA	NA	NA	NA	NA	NA	NA	NA	NA	0.362105136	-0.091617468	-0.764223932	NA	NA	NA	NA	NA	NA	-0.2844053	0.117562069	0.425459305	1427243500
Q14186	TFDP1	0.241352086	-0.04672731	NA	NA	NA	0.004465437	-0.742820373	1.126576457	0.710789906	NA	0.107821756	0.207268173	0.565109697	-0.881321335	-1.446423232	-1.901634346	0.85806059	2.559418392	NA	NA	NA	NA	NA	NA	NA	NA	NA	NA	NA	NA	NA	NA	NA	0.227987459	-0.056356178	-0.275646592	-0.941060145	0.878215257	1.819300311	NA	NA	NA	NA	NA	NA	267142170
Q14241	TCEB3	-0.300928161	-0.6041475	-0.484751804	-0.466775563	NA	-0.990910859	-0.493154363	0.791939065	0.508022917	NA	0.144176924	0.513591806	0.769602498	-2.502014715	-3.482194198	-3.401070786	0.158595552	3.53828983	NA	NA	NA	NA	NA	NA	NA	NA	NA	NA	NA	NA	NA	NA	NA	NA	NA	NA	-1.909417524	2.370247993	4.279694146	NA	NA	NA	NA	NA	NA	1522313900
Q15361	TTF1	NA	-0.851625516	NA	-0.715485867	-0.246087448	-1.00069266	NA	0.760519037	0.582556003	NA	0.005471851	0.311968051	0.718789028	-1.6448935	-2.205696434	-2.275297347	-0.292210195	2.176067406	NA	NA	NA	NA	NA	NA	NA	NA	NA	NA	NA	NA	NA	NA	NA	NA	NA	NA	NA	NA	NA	NA	NA	NA	-0.222094295	0.051720116	0.273814245	679182500
Q15542;Q15542-2	TAF5	-0.835290942	-1.406636667	0.236339539	0.092342769	NA	0.386810946	-0.718378893	0.760263535	NA	NA	NA	0.765365008	NA	NA	NA	-1.661592701	0.993927921	2.693520411	NA	NA	NA	-0.47345037	0.440952198	0.886355044	0.713871743	-0.413499445	-1.211731917	NA	NA	NA	-0.378625601	0.332736572	0.763156584	-0.695325423	0.134089481	0.829443681	NA	NA	NA	NA	NA	NA	NA	NA	NA	234010150
Q15545	TAF7	-0.175908346	-0.260065511	NA	-0.931728178	-0.438561434	0.406754337	-0.871706599	0.926834421	0.458487	NA	0.338909273	0.491596594	0.874049364	-1.927139598	-2.841766396	-1.738023959	0.395501575	2.163885117	NA	NA	NA	NA	NA	NA	NA	NA	NA	NA	NA	NA	NA	NA	NA	0.907121408	-0.032432954	-1.272018572	NA	NA	NA	NA	NA	NA	NA	NA	NA	101176570
Q15648;Q15648-3	MED1	-0.144297276	-0.416269125	-0.183441251	-0.893383671	-0.48895709	-0.434246866	-0.849570302	0.87530826	0.528771332	-0.373626283	0.207643013	0.611361264	0.253626278	-2.024560572	-2.284616164	-2.025206401	0.925467801	2.777093527	NA	NA	NA	NA	NA	NA	NA	NA	NA	NA	NA	NA	0.308826824	0.991027447	0.682213702	NA	NA	NA	NA	NA	NA	NA	NA	NA	-0.467812727	0.162467868	0.705845234	2850333860
Q15911;Q15911-2	ZFHX3	-0.19211756	-1.036851444	-0.274529306	NA	NA	NA	-0.130823465	0.695013873	0.344828497	NA	0.173383321	0.424492171	NA	NA	NA	-2.210028755	0.233029057	2.737794905	NA	NA	NA	NA	NA	NA	NA	NA	NA	NA	NA	NA	NA	NA	NA	NA	NA	NA	-1.100205652	1.227001675	2.327198719	NA	NA	NA	-0.099819088	-0.216669076	0.073134705	233702780
Q16666;Q16666-2;Q16666-3	IFI16	NA	NA	-0.14334092	-0.903873111	-0.238646636	NA	NA	0.771801084	NA	-0.395852747	0.050327554	0.550999139	0.716420286	-1.26864295	-2.011762504	-2.747196832	-0.52197046	2.211635253	NA	NA	NA	NA	NA	NA	NA	NA	NA	NA	NA	NA	NA	NA	NA	NA	NA	NA	NA	NA	NA	NA	NA	NA	-0.715130567	-0.37022841	0.435521921	2133530700
Q3B726	TWISTNB	-0.295482115	-0.244856042	NA	-0.673416634	NA	-1.484428827	NA	0.408059648	NA	-0.366522289	0.061292338	0.404685176	0.611738957	-1.067092212	-1.671669027	-3.674641219	0.514803986	4.509695842	NA	NA	NA	0.412944073	0.508428653	0.095586908	NA	NA	NA	NA	NA	NA	NA	NA	NA	NA	NA	NA	-1.330283809	0.699018519	2.029311525	NA	NA	NA	-0.374841751	0.228726355	0.629939409	370324100
Q53T94;Q53T94-2;Q53T94-3	TAF1B	NA	NA	-0.596557747	-0.744487181	NA	-0.195896865	NA	0.962660066	0.489851171	NA	-0.013334226	0.620680241	0.754802007	-1.109981413	-1.864754092	-1.64110867	0.104470858	1.810031728	NA	NA	NA	NA	NA	NA	NA	NA	NA	NA	NA	NA	NA	NA	NA	NA	NA	NA	NA	NA	NA	NA	NA	NA	-1.232057115	0.386369519	1.611408481	108224300
Q5QJE6	DNTTIP2	-0.672634548	-0.982904762	-0.087457431	-0.80140527	-0.228452428	-0.759380371	-0.598151125	0.98928436	0.548535267	-0.691243058	-0.03417509	0.594453004	1.126576457	-1.376245487	-2.483097314	-2.571064372	-0.298867954	2.32849183	NA	NA	NA	0.300416628	0.974676144	0.644040843	NA	NA	NA	NA	NA	NA	0.40457619	0.836570515	0.295840551	0.28166858	-0.518143104	-0.682672775	0.503246954	1.770025564	1.266696604	-0.139839695	1.481867227	1.621711977	-0.517316901	-0.103038458	0.373509016	7800680000
Q6P1X5	TAF2	-0.519466014	-0.743858883	-0.138632153	-0.749135418	-0.241952718	-0.216317058	-0.463230905	0.650305029	0.516620347	-0.533409421	0.068877141	0.455228571	0.295958068	-1.522384837	-1.901203175	-2.013800251	0.445302942	2.491930038	0.654710488	-0.686452288	-1.344831382	-0.011369841	0.547054922	0.511468039	0.71501475	-0.286744098	-1.02288863	0.648557478	-0.37909459	-1.027645546	-0.34327483	0.090988888	0.70194821	0.082157559	-0.467932448	-0.270277575	NA	NA	NA	NA	NA	NA	NA	NA	NA	1576293300
Q6P2C8;Q6P2C8-2	MED27	-0.332371239	-0.654944325	NA	NA	NA	0.088141597	-1.055621283	1.174789893	0.381061828	-0.540274626	0.259302621	0.590242708	0.40206725	-0.633680584	-1.00132789	-1.655762334	0.944708548	2.01678155	NA	NA	NA	NA	NA	NA	NA	NA	NA	NA	NA	NA	NA	NA	NA	NA	NA	NA	NA	NA	NA	NA	NA	NA	NA	NA	NA	124243480
Q6P9B9	INTS5	-0.371814332	-0.746882058	-0.205646522	-0.687543928	-0.516697559	0.632175135	-0.784333827	0.969675463	0.433279971	NA	0.109828565	0.601791584	0.497535726	-1.770978192	-2.301017029	-2.451504189	1.0767643	3.470536865	NA	NA	NA	NA	NA	NA	0.918004519	-0.518763067	-1.465061888	0.122606463	0.328376934	0.272142662	-0.088101375	0.778713221	0.944108799	0.346531462	-0.540001907	-0.77322022	-0.78326578	1.221010895	2.004285646	NA	NA	NA	NA	NA	NA	1199273800
Q6UUV7;Q6UUV7-3	CRTC3	NA	NA	NA	NA	NA	NA	NA	0.725086725	0.764346155	NA	0.194591403	0.873576994	1.141301988	-1.13590302	-2.277184274	-1.652901329	-0.254289378	1.398569276	NA	NA	NA	NA	NA	NA	NA	NA	NA	NA	NA	NA	NA	NA	NA	NA	NA	NA	NA	NA	NA	NA	NA	NA	-0.999278833	-0.10043764	0.882447416	302800000
Q6W2J9;Q6W2J9-2;Q6W2J9-4	BCOR	-0.176805002	-0.234431308	NA	NA	NA	NA	-0.662939766	0.573083631	NA	NA	-0.02414974	0.26951197	0.505687719	-2.085772272	-2.490618317	-2.209761775	0.328721595	2.744247224	NA	NA	NA	NA	NA	NA	NA	NA	NA	NA	NA	NA	NA	NA	NA	NA	NA	NA	NA	NA	NA	NA	NA	NA	-0.080453969	0.21685836	0.258940968	420871010
Q75QN2;Q75QN2-2	INTS8	NA	-0.314212312	NA	-1.531322852	-0.140364337	0.420185937	-1.023621699	0.965691949	0.663390165	NA	0.3068455	0.667210912	0.472695713	-0.931067843	-1.403770878	-1.444537201	0.989720329	2.480316831	NA	NA	NA	NA	NA	NA	NA	NA	NA	0.176833371	-0.019184999	-0.234040994	NA	NA	NA	NA	NA	NA	NA	NA	NA	NA	NA	NA	NA	NA	NA	277501290
Q7KZ85	SUPT6H	-0.178224488	-0.313566707	-0.24814213	-0.734299074	-0.201526384	0.125386605	-0.78761743	0.655351829	0.389126227	-0.49667162	0.056444801	0.304978236	0.616357697	-1.779075752	-2.368029662	-2.545066101	0.446362112	2.982966203	0.420185937	0.054779032	-0.38761919	-0.004392473	0.40599236	0.381504883	0.821791836	-0.42455212	-1.171628387	0.445196982	0.033511102	-0.388223279	0.038295698	0.450591032	0.401630467	0.340505301	0.09369538	-0.200531342	-1.111975721	1.36109457	2.473085521	-0.720611911	0.99646106	0.958211648	-0.489301333	-0.071572823	0.43445476	36613272940
Q86U70;Q86U70-2;Q86U70-3	LDB1	NA	NA	NA	-0.858410261	-0.16817139	NA	-1.566955102	0.867580222	0.502941568	NA	0.234133396	0.774671112	0.141040345	-0.968943637	-1.109950273	-1.488795121	0.808590988	2.362133197	NA	NA	NA	NA	NA	NA	NA	NA	NA	NA	NA	NA	-0.013494405	0.488103633	0.51772922	NA	NA	NA	NA	NA	NA	NA	NA	NA	-0.466018107	0.319617934	0.860525852	201352680
Q8IWI9	MGA	-0.004580607	-0.214256962	-0.442379152	-0.408933404	NA	0.487897901	-0.542563302	0.694479079	0.344146748	NA	0.089091319	0.107821756	NA	NA	NA	-1.399425752	0.151079473	2.087971938	NA	NA	NA	NA	NA	NA	NA	NA	NA	NA	NA	NA	NA	NA	NA	NA	NA	NA	NA	NA	NA	NA	NA	NA	NA	NA	NA	307297700
Q8IXH7;Q8IXH7-4	TH1L	-0.424590847	-0.74489814	0.015069322	-0.775416347	-0.40491651	0.119820952	-0.713426345	1.017850662	0.606063145	-0.436334208	0.13553487	0.676177124	0.840845888	-1.218665468	-2.006072079	-1.9617324	0.480058269	2.39305919	0.322043506	0.147176427	-0.271774706	0.047119549	0.494671612	0.310340121	0.355918372	-0.544792475	-0.902011725	0.726744042	0.238664592	-0.49946306	0.052694111	0.518031493	0.546264783	0.385044426	-0.361657348	-0.593354492	NA	NA	NA	NA	NA	NA	-0.499667027	0.304627854	0.885964757	3787627800
Q8N5F7;Q5M9Q1	NKAP;NKAPL	-0.255752776	-0.550021394	-0.453300587	-0.904683158	-0.182196673	-0.297714813	-0.491956794	0.587557017	0.439676323	NA	0.139993302	0.46383168	1.037171338	-2.136505524	-3.094433444	-2.850376429	-0.45648432	2.393855477	NA	NA	NA	NA	NA	NA	NA	NA	NA	NA	NA	NA	NA	NA	NA	NA	NA	NA	NA	NA	NA	NA	NA	NA	NA	NA	NA	805699600
Q8TF68;Q8TF68-2;Q8TF68-3	ZNF384	-0.22804683	NA	-0.199586687	-0.583679073	-0.154762882	-0.193502706	-1.118883591	0.814181243	0.556797247	NA	0.216113358	0.470406711	0.870108218	-1.700966398	-2.456721898	-2.565929611	-0.054916736	2.527720953	NA	NA	NA	NA	NA	NA	NA	NA	NA	NA	NA	NA	NA	NA	NA	0.499169814	0.310340121	-0.243676929	-1.542710406	1.938172856	3.480911346	NA	NA	NA	-0.697733598	-0.161233749	0.544979883	1631769600
Q8WUA4	GTF3C2	-0.572157867	-0.644374751	-0.215747307	-0.944582196	-0.276991974	-0.102109056	-0.757940226	0.77559843	0.513490746	-0.431578688	0.060877473	0.31973353	0.543000877	-1.919860845	-2.41834988	-2.925987877	0.532765783	3.417515003	0.297837036	0.101246657	-0.267392149	-0.16570948	0.296780417	0.401958066	0.59779335	-0.45189881	-1.021980141	0.360532839	0.027437183	-0.477683062	-0.111258699	0.322505058	0.543396896	0.440845918	-0.018994951	-0.330900648	NA	NA	NA	-0.595554603	1.663708948	2.259272487	-0.310146235	-0.050846101	0.367818344	7135743200
Q8WX92	COBRA1	-0.551965983	-0.725159886	0.120484657	-0.87932956	-0.438385476	-0.154120599	-0.814031994	1.02906411	0.554932602	-0.51325474	0.199373961	0.704075164	0.743902679	-1.489848242	-2.262642046	-2.320846479	0.464459166	2.681471755	0.047398789	0.201633861	0.154194325	-0.141430108	0.671474547	0.729792022	0.922654566	-0.342451452	-1.315665982	0.340391357	0.429964044	0.108491003	-0.066608654	0.74682869	0.838992093	0.263154625	-0.342689269	-0.610279015	-1.800073292	1.471863768	3.343834172	-0.134017859	1.44498504	1.4760187	-0.567254341	0.160533009	0.851838973	3735188800
Q92541	RTF1	-0.216032154	-0.461640632	-0.142639995	-0.70401843	-0.248759106	-0.056941361	-0.660566123	0.909273882	0.628913543	-0.370135174	0.151079473	0.467801156	0.399772661	-1.930105395	-2.328362415	-2.515067896	0.77483976	3.1176618	NA	NA	NA	NA	NA	NA	NA	NA	NA	0.847996907	0.748976389	-0.324581486	NA	NA	NA	NA	NA	NA	-0.90928204	1.898711418	2.715124607	-0.377069649	1.572744179	1.949796369	-0.534244894	0.08841301	0.638490942	5325100000
Q92754	TFAP2C	NA	NA	NA	NA	NA	NA	NA	0.494057132	0.493647334	-0.523068819	NA	NA	0.841973119	-1.304825728	-2.154570167	-2.443634351	-0.05494671	2.39088776	NA	NA	NA	NA	NA	NA	NA	NA	NA	0.474565835	0.170181458	-0.523773867	0.387803665	0.646070469	0.425029548	0.171975377	-0.157978591	-0.209761775	NA	NA	NA	NA	NA	NA	-0.172099699	-0.145557446	0.126179949	268023300
Q92759	GTF2H4	NA	NA	0.166458372	NA	NA	0.389346536	-0.385808441	NA	NA	NA	NA	0.710437277	NA	NA	NA	-1.76493471	0.599413018	2.364320289	-0.042501373	0.139731422	0.028286243	-0.244787661	0.746054735	0.985573292	NA	NA	NA	0.239275826	-0.161491897	-0.247593929	-0.064464819	0.730139952	0.778545026	0.554146767	0.161823203	-0.255959493	NA	NA	NA	NA	NA	NA	NA	NA	NA	112999300
Q92966	SNAPC3	NA	NA	NA	NA	NA	1.163112244	NA	0.889940737	0.378511623	NA	NA	0.555128994	NA	NA	NA	-1.064977842	1.250233981	2.315218411	NA	NA	NA	NA	NA	NA	NA	NA	NA	NA	NA	NA	0.505687719	0.729618025	0.223916751	NA	NA	NA	NA	NA	NA	NA	NA	NA	NA	NA	NA	12904100
Q96AE4	FUBP1	NA	NA	NA	NA	NA	NA	-0.931948357	NA	NA	NA	NA	1.162403414	0.714751059	-0.734491091	-1.449217513	-1.40855036	-0.172831351	2.504900007	NA	NA	NA	NA	NA	NA	NA	NA	NA	NA	NA	NA	NA	NA	NA	NA	NA	NA	NA	NA	NA	NA	NA	NA	-0.545739864	0.440314402	1.252536767	166509600
Q96CB8	INTS12	-0.110448581	-0.447701632	-0.044344978	-1.589181333	NA	NA	-0.81685018	0.900103608	0.486765851	-0.425636868	NA	0.555619857	0.677350377	-1.964770246	-2.70246813	-1.988561612	0.467175123	2.396104674	NA	NA	NA	NA	NA	NA	NA	NA	NA	NA	NA	NA	NA	NA	NA	NA	NA	NA	0.10608026	1.742911655	1.6368218	NA	NA	NA	NA	NA	NA	282520830
Q96ES7	CCDC101	NA	-0.603292479	NA	NA	-0.700333323	0.094911647	-0.698974324	1.194906532	NA	NA	0.109159939	0.67210848	0.821873453	-1.418465565	-2.193964717	-2.255391092	0.352193538	2.486199493	NA	NA	NA	NA	NA	NA	NA	NA	NA	NA	NA	NA	NA	NA	NA	NA	NA	NA	NA	NA	NA	NA	NA	NA	-0.380615163	0.365020579	0.656908183	102235090
Q96HW7;Q96HW7-2;Q96HW7-3	INTS4	-0.205164124	-0.449256908	0.095586908	-0.741300184	-0.22394656	0.811799812	-0.861526262	1.193077822	0.619366055	NA	0.260146127	0.878372225	0.489440176	-1.268921053	-1.908442327	-2.085527322	0.870660627	2.821730621	0.64099104	0.564134243	-0.076797563	-0.000361	0.756340152	0.848157197	NA	NA	NA	-0.045654774	0.13920752	0.184851546	0.359858472	0.745108226	0.449534963	0.108892402	-0.376638779	-0.456999123	NA	NA	NA	NA	NA	NA	-0.277009455	0.266756562	0.506601942	1137767100
Q96QT6;Q96QT6-4;Q96QT6-2	PHF12	-0.389243252	-0.295305064	-0.466596129	NA	NA	NA	NA	0.803805652	0.510759422	NA	0.199499604	0.195095577	-0.09511133	-2.300945934	-2.109670051	-1.890037747	0.341644241	2.231708878	NA	NA	NA	NA	NA	NA	NA	NA	NA	NA	NA	NA	NA	NA	NA	NA	NA	NA	NA	NA	NA	NA	NA	NA	NA	NA	NA	161062500
Q96ST3	SIN3A	-0.474171658	-0.605507809	-0.097131469	-0.729076426	-0.188775605	0.186880831	-0.597190522	0.844385653	0.544485386	-0.279931715	0.166072676	0.4918018	0.480678739	-1.761702272	-2.180364513	-2.64385619	0.834953869	3.475474047	0.151858817	0.195473592	-0.00570993	-0.44894178	0.280956314	0.714751059	0.785425004	-0.420800539	-1.307144342	0.443500567	0.791022195	0.220949004	-0.074699319	0.708672836	0.824075356	0.569491092	-0.162654137	-0.668936888	NA	NA	NA	-0.264668462	1.868963269	2.045477919	-0.656808243	-0.000303	0.601221086	9019453200
Q9BSM1;Q9BSM1-3	PCGF1	-0.339600709	NA	NA	NA	-0.21245052	-0.375552807	-0.368942294	0.770194755	NA	-0.313011	0.224410782	0.428571222	0.173127433	-2.30293792	-2.536252006	NA	NA	NA	NA	NA	NA	NA	NA	NA	NA	NA	NA	NA	NA	NA	NA	NA	NA	NA	NA	NA	NA	NA	NA	NA	NA	NA	NA	NA	NA	148701990
Q9BUI4	POLR3C	-0.243113346	-0.97602082	NA	NA	NA	-0.194658011	NA	1.159693763	0.494569217	-0.575464832	0.580531438	NA	0.071076162	-1.362120853	-1.438932973	-1.321387186	1.040471656	2.367426983	NA	NA	NA	NA	NA	NA	NA	NA	NA	NA	NA	NA	NA	NA	NA	NA	NA	NA	0.446997241	1.16774328	0.720716243	NA	NA	NA	-0.515521541	-0.014368422	0.452595435	198457570
Q9BZK7	TBL1XR1	0.219958398	0.058801354	0.31022377	-0.863309861	-0.333352466	0.121943734	-1.222935939	1.047817548	0.715366262	-0.538513349	0.244521774	0.674551043	0.521050737	-1.274319911	-1.88790042	-2.148992607	0.572016513	2.648764535	NA	NA	NA	NA	NA	NA	NA	NA	NA	NA	NA	NA	NA	NA	NA	NA	NA	NA	-1.922702303	1.357383094	3.280110041	NA	NA	NA	-0.583981801	0.128293401	0.827575168	2552900900
Q9H3P2	WHSC2	-0.27486091	-0.555057353	-0.030530819	-1.061390509	-0.476538409	0.01592569	-0.759355949	1.002594517	0.503552276	1.959139534	0.185359135	0.619272138	0.864413986	-1.757013436	-2.482936002	-2.293005384	0.392537245	2.736345102	NA	NA	NA	NA	NA	NA	NA	NA	NA	NA	NA	NA	NA	NA	NA	0.23155529	-0.586969242	-0.527200328	0.530969649	1.954456903	1.423470604	NA	NA	NA	-0.53899539	0.049770152	0.695281195	2930129500
Q9H944	MED20	-0.036289145	-0.639557059	0.73239946	-0.618938172	NA	0.287945039	-0.936248577	1.306903813	0.499373945	-0.364162044	NA	NA	1.133300476	-0.246446806	-1.379770202	-1.335480751	1.179829491	2.367986037	NA	NA	NA	NA	NA	NA	NA	NA	NA	NA	NA	NA	NA	NA	NA	NA	NA	NA	NA	NA	NA	NA	NA	NA	NA	NA	NA	159841580
Q9H9Y6;Q9H9Y6-2	POLR1B	-0.229094858	-0.448173944	-0.28389584	-0.570421526	-0.196888715	-1.330864356	-0.727809552	0.920674411	0.657914343	-0.557475776	0.083655897	0.558463573	0.597698019	-1.780115925	-2.274389706	-2.403694535	0.560617141	2.926929277	0.728312379	0.192825404	-0.482250626	0.052137623	0.519340608	0.474773476	1.065710164	-0.219773903	-1.261396434	0.184343778	-0.320576202	-0.303881515	-0.029617507	0.748203586	0.499476	-0.122758327	-0.164690313	0.019061365	-1.617321682	0.839959587	2.457279086	NA	NA	NA	-0.699583372	0.171078696	0.736301802	4450785330
Q9HCD5	NCOA5	-0.217155337	-0.364013496	-0.236877418	-0.838950775	-0.356106878	0.436055206	-0.753920319	0.69412244	0.529671048	-0.388393224	0.120219212	0.296310561	0.341416524	-1.688915455	-2.030324537	-2.966122456	0.412510571	3.263139599	0.809990584	1.531518705	0.721503907	-0.25721766	0.89351754	1.062743429	0.999567127	-0.392686259	-1.351626598	0.791272308	1.682348561	0.812128519	-0.222885426	0.662023157	0.89219671	0.578600636	-0.749402177	-1.321964163	-2.050920825	1.915138426	3.966061256	-0.248107862	1.943546308	2.191657396	-0.387336111	-0.110775689	0.304861451	8940288300
Q9NP66	HMG20A	-0.191194868	-0.18150934	-0.439343733	-0.78575083	-0.336026972	-0.360156616	-0.742434142	0.633756681	0.468218362	NA	0.071488106	0.300768033	-0.141589245	-2.116285353	-1.974659305	-2.196276993	0.173511248	2.396680125	NA	NA	NA	NA	NA	NA	0.727528424	-0.320702325	-1.112568313	0.489440176	0.369717729	-0.068649766	-0.225312022	0.437547355	0.540622481	0.553753689	0.210388864	-0.365815669	NA	NA	NA	NA	NA	NA	-0.520665949	-0.077984879	0.437014622	2496661000
Q9NPA8	ENY2	NA	NA	-0.09200184	-0.760797508	NA	-1.110448581	NA	0.988630159	0.690104161	-0.403770878	0.287354085	0.574343754	0.478505927	-2.009901937	-2.512760638	-2.228908862	0.351515261	2.580434959	NA	NA	NA	NA	NA	NA	NA	NA	NA	NA	NA	NA	NA	NA	NA	NA	NA	NA	NA	NA	NA	NA	NA	NA	NA	NA	NA	133996860
Q9NV88;Q9NV88-2	INTS9	-0.144313221	-0.402740586	-0.133622129	-0.969988874	-0.228925769	0.650580765	-1.072209714	1.392811976	0.586116195	NA	0.470927257	0.869634556	0.405447844	-1.676595341	-2.135871317	-1.691149882	0.997183998	2.639996149	NA	NA	NA	NA	NA	NA	NA	NA	NA	-0.635315518	0.666302128	0.833740194	-0.564627434	0.208766947	0.737513714	NA	NA	NA	NA	NA	NA	NA	NA	NA	NA	NA	NA	1090725300
Q9NVC6	MED17	-0.071754763	-0.64047883	-0.079889669	-0.879249947	-0.392780963	0.654527196	-0.856763334	1.039068188	0.625364016	-0.328018284	0.316609184	0.857742184	0.430392334	-1.608276265	-2.134287017	-1.870651033	0.930699496	2.769200471	NA	NA	NA	-0.156176911	1.146133829	1.188084371	NA	NA	NA	NA	NA	NA	NA	NA	NA	0.860923081	0.296897858	-0.46438495	-1.867436318	1.563451034	3.430820497	NA	NA	NA	-0.930187866	0.059908989	1.043344505	1416406600
Q9NVH2;Q9NVH2-3;Q9NVH2-2;Q9NVH2-4	INTS7	-0.292810964	-0.615242838	-0.048367448	-0.782397023	-0.241458028	0.792522224	-0.859797229	1.120020096	0.645240513	NA	0.265076777	0.882682173	0.324349789	-1.415845635	-1.739853873	-2.070845292	0.752748591	2.43023174	NA	NA	NA	-0.07345398	0.5387368	0.612210935	NA	NA	NA	NA	NA	NA	-0.140714205	3.785236661	3.925904501	0.313478058	-1.123213939	-1.436705174	NA	NA	NA	-0.290603482	1.791522378	2.082123488	NA	NA	NA	1258795600
Q9NVR2	INTS10	-0.396232434	-0.538366673	0.146394549	-1.081461107	-0.291097665	0.658097205	-0.871469029	1.042364175	0.510253053	-0.24879339	0.03040671	0.351062899	0.44127099	-1.703407507	-2.0983202	-1.86638387	0.816722571	2.618144666	0.380396992	0.059770581	-0.321261003	0.090040415	0.603406772	0.513288603	NA	NA	NA	NA	NA	NA	NA	NA	NA	NA	NA	NA	NA	NA	NA	NA	NA	NA	NA	NA	NA	921441340
Q9NVU0;Q9NVU0-2;Q9NVU0-3	POLR3E	-0.591831629	-0.713662922	NA	-1.209761775	-0.183113626	-0.05325417	-0.640006629	1.043764442	0.276079728	NA	0.136847604	0.392757034	NA	NA	NA	-0.943582946	1.08983709	2.295282215	NA	NA	NA	NA	NA	NA	NA	NA	NA	NA	NA	NA	NA	NA	NA	0.359858472	-0.127494283	-0.573660093	NA	NA	NA	NA	NA	NA	NA	NA	NA	144326900
Q9NW08	POLR3B	-0.484025209	-0.726257355	-0.039073186	-0.89493882	-0.47048886	-0.252260295	-1.050173756	1.065572312	0.587749018	NA	0.285698126	0.754887502	0.404358195	-1.773935445	-2.233650785	-2.172473608	1.252052275	3.191073037	NA	NA	NA	NA	NA	NA	NA	NA	NA	NA	NA	NA	-0.197781963	0.447103068	0.64487149	0.350497247	-0.138139893	-0.473730828	NA	NA	NA	NA	NA	NA	NA	NA	NA	425656050
Q9NY61	AATF	-0.997463089	-1.442888945	0.493954694	-0.853240522	-0.273831442	-0.543971907	-0.618384375	1.423631952	0.687866939	-0.694321257	0.165172318	1.435041797	0.743299528	-1.56375286	-2.23236215	-2.933462998	0.024319679	2.926834421	NA	NA	NA	NA	NA	NA	NA	NA	NA	NA	NA	NA	-0.394316037	0.553851968	0.935987696	0.184851546	-0.762876867	-1.203136489	NA	NA	NA	NA	NA	NA	-0.941364865	0.423524388	1.413160776	3633517820
Q9NZI7;Q9NZI7-4	UBP1	-0.311846503	-0.397106092	0.115965432	NA	NA	1.603976406	-0.898941644	1.26165116	0.282380495	NA	NA	NA	0.70061727	-0.196938325	-0.897516548	-0.511649527	-0.203070057	0.308593869	NA	NA	NA	-0.747221048	0.247684513	0.99486932	NA	NA	NA	0.551294521	-0.488572444	-1.156401998	NA	NA	NA	NA	NA	NA	NA	NA	NA	NA	NA	NA	NA	NA	NA	142758750
Q9P031	CCDC59	-1.114128928	-1.384659041	0.402176425	-1.108176449	NA	-0.699677095	-0.243711093	1.435681927	NA	NA	0.079292767	0.714047649	1.362273495	-0.119071597	-1.481364153	-4.341449395	-0.57531435	3.739524108	NA	NA	NA	NA	NA	NA	NA	NA	NA	NA	NA	NA	NA	NA	NA	NA	NA	NA	NA	NA	NA	NA	NA	NA	NA	NA	NA	420547700
Q9UBB5	MBD2	-0.325774393	-0.518184426	NA	-0.583722316	NA	0.011495639	-0.527345873	1.014212445	0.47238379	NA	0.018491749	0.571531198	0.570171448	-1.735619707	-2.305717062	-1.91893312	0.217727042	2.13665077	NA	NA	NA	NA	NA	NA	1.206768235	-0.107181572	-1.325141668	NA	NA	NA	NA	NA	NA	NA	NA	NA	NA	NA	NA	NA	NA	NA	NA	NA	NA	362872000
Q9UKL0	RCOR1	-0.269616546	-0.696049791	NA	NA	-0.8271285	0.313245852	-0.652606469	1.026800059	0.684459702	-0.460647602	0.186246986	0.554146767	0.583519084	-1.445362036	-1.989191522	-2.186787278	0.73239946	2.842958724	NA	NA	NA	NA	NA	NA	1.238481171	0.120882733	-1.117693456	NA	NA	NA	NA	NA	NA	NA	NA	NA	-0.785477265	1.393580945	2.179033258	-0.228520038	1.31533436	1.380895648	-0.626624625	0.093830572	0.686074659	1027490540
Q9UKN8	GTF3C4	-0.598893848	-0.753214946	-0.25494342	-0.796460531	-0.209494844	-0.036895845	-0.678810754	0.94073056	0.595026184	-0.450794143	0.178873958	0.567156004	0.605589151	-1.593180369	-2.212500668	-2.378269271	0.507921465	2.866927754	0.128029389	-0.153013334	-0.255993949	-0.010236081	0.275364696	0.40315863	1.157302466	1.06942721	0.044324169	0.407842178	0.169411952	-0.226425577	-0.114925492	0.483157952	0.555914294	0.497229129	0.094641454	-0.372542575	-1.629679459	1.573374526	2.975446766	-0.351589781	1.615510465	1.818932344	-0.541387015	0.017351842	0.605683963	12795814300
Q9UKY1	ZHX1	-0.470808731	-0.609662488	-0.203867439	-0.907197201	-0.250560127	-0.565267702	NA	0.771209487	0.567642792	NA	-0.044538396	0.243425362	0.445726703	-1.568109652	-2.013625474	-2.234193713	0.649293547	2.861280493	NA	NA	NA	NA	NA	NA	NA	NA	NA	NA	NA	NA	NA	NA	NA	NA	NA	NA	NA	NA	NA	NA	NA	NA	-0.478064815	0.029134804	0.502737941	251523100
Q9UL03;Q9UL03-3	INTS6	-0.354777936	-0.555629771	NA	-0.808563685	-0.691406131	0.89110806	-0.748408143	1.077106244	0.721066369	-0.34587613	0.218471211	0.779806013	0.628633634	-1.397942261	-1.893035333	-1.706464713	0.902575299	2.502152354	NA	NA	NA	NA	NA	NA	NA	NA	NA	NA	NA	NA	-0.090864395	0.439463568	0.530270548	NA	NA	NA	NA	NA	NA	NA	NA	NA	NA	NA	NA	869445000
Q9ULJ3;Q9ULJ3-2	ZNF295	NA	NA	NA	-1.276065797	-0.586081023	-0.309573964	NA	0.745624581	0.449217992	NA	0.170309669	0.553950241	0.52717045	-1.490739946	-2.072907585	-3.032329673	0.626672753	3.542505701	NA	NA	NA	NA	NA	NA	NA	NA	NA	NA	NA	NA	NA	NA	NA	NA	NA	NA	NA	NA	NA	NA	NA	NA	NA	NA	NA	405755600
Q9ULK4;Q9ULK4-3;Q9ULK4-5;Q9ULK4-4;Q9ULK4-2	MED23	-0.173970214	-0.546245393	-0.154554109	-0.798792738	-0.252329031	0.000289	-0.843629273	1.078609835	0.636357806	-0.475535074	0.185866545	0.753518965	0.307428525	-1.111321035	-1.128187886	-2.188890716	0.909581116	3.237135374	0.331017236	-0.305556581	-0.662117678	-0.171547142	0.377512488	0.54912698	1.119621781	-0.119212618	-1.359045967	0.645609441	0.395720913	-0.32045009	-0.003047303	0.737167557	0.818441576	0.241474126	-0.428643555	-0.590766581	1.613578799	1.005328121	-0.439148118	0.237686079	1.589332052	1.351741389	-0.674452399	0.253021096	1.069839625	3212300150
Q9UQR1	ZNF148	-0.35199482	NA	-0.345986147	-0.835986111	-0.240060167	-0.795158144	-0.633143475	0.910655921	0.66120233	-0.451306919	0.079429315	0.327457434	0.721328908	-1.845753818	-2.652084941	-2.439011204	0.223298973	2.633128922	NA	NA	NA	-0.117834342	0.727354154	0.798009028	NA	NA	NA	NA	NA	NA	-0.146946503	0.564426949	0.711318689	NA	NA	NA	NA	NA	NA	NA	NA	NA	-0.451602834	-0.090772209	0.39988201	1469862480
Q9Y2W1	THRAP3	-0.191903311	-0.297129725	-0.316797627	-0.911695549	-0.150593147	-0.226577492	-0.642887205	0.518434424	0.45817199	-0.40129179	0.138683428	0.341416524	0.264716569	-1.812840365	-2.075033617	-2.396080547	0.429749851	2.866156276	0.459011864	1.658005777	1.275483893	-0.345087917	0.801158656	1.069633432	1.209578134	-0.177636945	-1.346297909	0.452279135	1.803516373	1.467540342	-0.256390248	0.824482748	0.974015284	0.124195772	-0.520872936	-0.702937742	-1.646337955	1.611077929	3.276377553	-0.700567763	1.57980769	2.252173413	-0.532553563	-0.063107698	0.45785691	4.2152e+10
Q9Y4B4	RAD54L2	-0.338615224	-0.545571394	-0.220631005	1.180975295	NA	-0.869859865	-1.087518747	0.88455885	0.349252032	NA	0.154971988	0.249991368	0.421048212	-2.177033331	-2.401329898	-2.036348324	0.496513481	2.326163395	NA	NA	NA	NA	NA	NA	NA	NA	NA	NA	NA	NA	NA	NA	NA	0.172359498	-0.662345989	-0.840732502	NA	NA	NA	NA	NA	NA	NA	NA	NA	660867300
Q9Y5B0;Q9Y5B0-4;Q9Y5B0-3;Q9Y5B0-2	CTDP1	-0.313226087	-0.37559024	NA	NA	0.003746139	0.008200014	-1.097239495	0.792022388	0.350836665	NA	0.022900402	NA	0.519541905	-1.258183573	-1.564606096	-1.694367947	0.945083264	2.539481442	NA	NA	NA	NA	NA	NA	NA	NA	NA	NA	NA	NA	-0.317552551	0.577730931	0.915865041	-0.148480809	0.206018004	-0.431325759	NA	NA	NA	-1.067515458	0.457331625	1.524815928	-0.685059904	0.211635253	0.861002514	227116100
Q9Y5Q9	GTF3C3	-0.429673087	-0.567959936	-0.203435469	-0.688915455	-0.097795185	0.183327706	-0.714893749	0.815001516	0.553163871	-0.340185018	0.169540231	0.442970028	0.409037857	-1.571621736	-1.999249994	-2.334097918	0.712903875	2.895108698	0.464354604	0.1696685	-0.306644633	-0.203285971	0.684369929	0.815165514	0.944108799	-0.321098784	-1.165369678	0.503552276	-0.031017173	-0.419642228	-0.242857245	0.440208075	0.824564212	0.420940456	-0.102170997	-0.517461452	-0.503486519	1.331246599	2.368628682	-0.170312778	1.450749376	2.146394549	-0.503016196	-0.017723731	0.502228749	6071074200
Q9Y618;Q9Y618-3;Q9Y618-4;Q9Y618-5	NCOR2	-0.075854496	-0.256579822	-0.1409528	-0.90914657	-0.168560497	0.31022377	-0.959093546	0.559736524	0.343237247	-0.490983233	0.084744621	0.348232419	0.227987459	-2.38624206	-2.522509173	-2.49126712	0.484292836	2.751313745	NA	NA	NA	NA	NA	NA	0.780394096	-0.436978578	-1.217356597	NA	NA	NA	NA	NA	NA	NA	NA	NA	-0.706347008	1.242693958	1.94901192	NA	NA	NA	-0.565139626	0.00604663	0.55875743	3952208520
Q9Y6X8	ZHX2	-0.085527322	-0.486165676	NA	-1.287994183	0.230326	1.287885954	-0.697359249	NA	NA	NA	-0.391550293	0.100439479	1.296604239	-1.26760054	-2.484953701	-2.315809634	0.239520247	2.55527627	NA	NA	NA	NA	NA	NA	NA	NA	NA	NA	NA	NA	NA	NA	NA	NA	NA	NA	NA	NA	NA	-0.34717854	0.773490027	1.120683709	NA	NA	NA	550476400
O75182-2;O75182	SIN3B	0.181802255	0.219462839	-0.189318352	-0.612836009	-0.236231514	0.120219212	-0.81393054	0.736734744	0.461633327	NA	0.097610797	0.4826418	0.357608304	-1.437877271	-1.783687937	-1.94075549	0.814181243	2.726635067	NA	NA	NA	NA	NA	NA	NA	NA	NA	NA	NA	NA	NA	NA	NA	NA	NA	NA	NA	NA	NA	NA	NA	NA	-1.322144515	-0.48596361	0.467175123	2666478100
P14859-2;P14859;P14859-3;P14859-5;P14859-4	POU2F1	-0.605485858	0.311270591	NA	NA	NA	-0.346939983	NA	1.080521232	NA	NA	NA	NA	0.778040322	-1.659357979	-2.435963338	NA	NA	NA	NA	NA	NA	NA	NA	NA	NA	NA	NA	NA	NA	NA	NA	NA	NA	NA	NA	NA	NA	NA	NA	NA	NA	NA	-0.835187983	-0.128866048	0.612022163	51563200
P39880-3;P39880;P39880-2;P39880-5;P39880-4;P39880-6	CUX1	-0.264703126	NA	-0.062354293	-0.798391229	-0.354741039	-1.452333018	NA	0.68230361	0.457016363	-0.513398885	0.212133508	0.347212086	0.757450016	-1.98210659	-2.642774574	-2.540778243	-0.142098604	2.312665174	NA	NA	NA	NA	NA	NA	1.05165052	-0.487317997	-1.347068432	NA	NA	NA	NA	NA	NA	NA	NA	NA	NA	NA	NA	NA	NA	NA	-0.8462206	-0.223980259	0.537942091	724591170
P50750-2;P50750	CDK9	-0.963644372	-0.68480478	0.422555956	-0.699231967	-0.292987709	0.530670075	-1.097239495	1.070938821	0.511366829	NA	0.436481692	0.754545489	0.651683181	-1.914412183	-1.2832461	-1.88790042	0.584192858	2.575917361	-0.948057198	-1.039221423	-0.091187092	-0.436490393	0.821628589	1.248352666	NA	NA	NA	-0.301052578	-0.355516086	-0.534349362	NA	NA	NA	-0.039384503	-0.36104575	-0.498545568	NA	NA	NA	NA	NA	NA	NA	NA	NA	799649040
Q14919-2;Q14919	DRAP1	-0.062429616	-0.399863483	-0.32928654	-0.920953051	-0.291680311	-0.44575498	-0.778852956	0.893051503	0.637563879	-0.494739117	0.030971642	0.365916454	0.531768207	-1.809852946	-2.296403127	-2.249273454	0.21549223	2.464851206	NA	NA	NA	NA	NA	NA	NA	NA	NA	-0.209644986	-0.11478489	-0.070224149	-0.166405515	-0.099509911	0.164013889	0.168513676	0.085288675	-0.166858928	NA	NA	NA	NA	NA	NA	-0.281018135	0.175684271	0.337882322	520507300
Q15572-6;Q15572;Q15572-2;Q15572-4;Q15572-5	TAF1C	-0.679896625	-0.933104848	-0.498301002	-0.801153859	-0.517482104	-0.171823394	NA	0.58168868	0.399444565	-0.495735559	0.386259141	0.771970068	0.436375082	-1.920734544	-2.190009416	-2.524832087	-0.058908717	2.490647141	NA	NA	NA	0.294664856	0.664118707	0.87570144	NA	NA	NA	NA	NA	NA	0.07244885	-0.220227599	-0.292634241	0.495797478	0.174278571	-0.006724178	NA	NA	NA	NA	NA	NA	NA	NA	NA	422174400
Q68E01-2;Q68E01	INTS3	-0.124911968	-0.446639497	-0.232819823	-0.960103601	-0.437818644	0.03040671	-0.99062416	0.994217647	0.491186096	-0.547995047	0.074779426	0.497433534	0.417812018	-1.066880636	-1.692175152	-2.325177816	0.917928163	3.273784412	NA	NA	NA	-0.086507372	0.679784089	0.715278392	NA	NA	NA	NA	NA	NA	NA	NA	NA	NA	NA	NA	NA	NA	NA	-0.389564503	1.626439137	2.015997031	-0.39009378	0.101381142	0.633384709	1051804300
Q92766-2;Q92766;Q92766-3	RREB1	-0.204233052	-0.23097307	0.109962253	-1.140094043	NA	0.334911461	-0.727857338	0.659741927	0.472591746	NA	0.066950244	0.342782282	0.603786553	-1.780314139	-2.513172378	-2.667034337	0.301938767	2.805828981	NA	NA	NA	NA	NA	NA	1.00798482	0.10755397	-1.103487884	NA	NA	NA	NA	NA	NA	-0.348445391	-1.428643555	-1.080179417	NA	NA	NA	NA	NA	NA	-0.337885669	0.220082261	0.557973676	1195954820
Q93074-2;Q93074;Q93074-3	MED12	-0.014732751	-0.243147497	-0.063152915	-0.812282919	-0.292068873	0.487486349	-0.679457558	0.740625394	0.397364885	-0.242891389	0.236094579	0.523762665	0.223916751	-1.517833222	-1.766406397	-2.258701293	0.795933147	3.091378259	0.383939251	0.782827892	0.436801474	-0.236996432	0.7015047	0.971000861	1.115565996	-0.251126627	-1.34494132	NA	NA	NA	0.025595836	1.040962548	1.024886999	0.538935409	-0.873238543	-1.293217509	-0.322000231	0.783163266	1.10514166	NA	NA	NA	-0.324003461	0.383496944	0.678702946	4114286340
Q9GZS1-2;Q9GZS1	POLR1E	-0.658264683	-0.949756043	0.019346089	-0.745067393	-0.618140772	-1.007985738	-0.545423999	0.861161366	0.57956636	-0.574626636	0.084200362	0.573956141	0.755400369	-1.785427531	-2.531406257	-3.104821487	0.0528332	3.173831016	-0.92322202	-1.025382587	-0.102170997	-1.13147126	-0.778184772	0.353323291	NA	NA	NA	NA	NA	NA	NA	NA	NA	0.290306435	-0.23393919	-0.3382504	NA	NA	NA	NA	NA	NA	-0.558792762	0.02219024	0.557973676	2735411500
Q9NPI1-2;Q9NPI1	BRD7	-0.231057731	-0.447209806	-0.535143568	-0.953858218	NA	-0.429614792	-0.652016929	0.698218478	0.546165985	NA	0.014355293	0.287235865	0.543297901	-1.694274568	-2.0864461	-2.741203719	0.32088898	3.03197738	NA	NA	NA	NA	NA	NA	NA	NA	NA	NA	NA	NA	NA	NA	NA	NA	NA	NA	-2.66154706	1.227063306	3.888597146	NA	NA	NA	-0.497180605	-0.13714001	0.454912848	953806200
P49848-3;P49848;P49848-2	TAF6	-0.576475612	-0.951875439	0.069702167	-0.961704302	-0.236163541	0.417812018	-0.683923787	0.876487478	0.463517834	NA	0.15263774	0.513793907	0.33845294	-1.511608391	-1.763170665	-2.353579248	0.490056624	2.924575003	0.128557365	0.670568446	0.545573056	NA	NA	NA	NA	NA	NA	NA	NA	NA	-0.17340067	0.330787836	0.504162725	NA	NA	NA	-0.801581283	1.542307584	2.343891009	-0.276030859	1.459798803	1.735825415	0.051998468	0.155749233	0.070938821	701459680
Q9UIS9-9;Q9UIS9;Q9UIS9-5;Q9UIS9-7;Q9UIS9-8;Q9UIS9-2;Q9UIS9-4;Q9UIS9-6	MBD1	-0.040808522	-0.083630367	NA	-0.645367302	NA	-0.633210603	-0.571107238	0.2880632	0.550408193	NA	-0.10952996	0.010636636	0.207018226	-1.492525008	-1.746809428	-1.812840365	-0.125352524	1.973868385	0.751035177	0.620023298	-0.194311322	-0.118538978	0.592349392	0.816804475	NA	NA	NA	0.467383831	0.335826224	0.024177814	-0.125446946	0.324810603	0.537246361	0.153935011	-0.00808729	-0.254014081	NA	NA	NA	NA	NA	NA	NA	NA	NA	346126380
Q15723-3;Q15723-2;Q15723;Q15723-1;Q15723-4	ELF2	-0.367154822	NA	NA	-0.599768129	NA	NA	-0.701036757	0.626579311	0.624428477	NA	NA	NA	0.461528559	-1.619625175	-2.081125317	-0.429634223	0.759070591	1.20614307	NA	NA	NA	NA	NA	NA	NA	NA	NA	NA	NA	NA	NA	NA	NA	NA	NA	NA	NA	NA	NA	NA	NA	NA	NA	NA	NA	84868400
Q9H0E9-2;Q9H0E9-4;Q9H0E9;Q9H0E9-3	BRD8	-0.456880306	NA	-0.177147509	NA	NA	-0.526909282	-1.04820335	0.836247331	0.556895319	NA	-0.053583536	0.499067738	0.185866545	-1.878215367	-2.168771307	-2.021218623	0.665574688	2.744957588	NA	NA	NA	NA	NA	NA	NA	NA	NA	NA	NA	NA	NA	NA	NA	0.285816472	-0.778654943	-1.384018789	NA	NA	NA	NA	NA	NA	NA	NA	NA	300609800
Q9UHF7-2;Q9UHF7-3;Q9UHF7	TRPS1	NA	NA	0.482745045	NA	NA	NA	NA	0.855511377	0.602646909	-0.365165141	0.375623344	0.493954694	0.656267535	-1.289580357	-1.945860024	-1.984959233	0.247927513	2.206330648	0.497024694	0.094776557	-0.408454615	NA	NA	NA	NA	NA	NA	-0.322288814	1.220887111	1.175939705	-0.499055214	1.065572312	0.92539184	0.657091174	-0.414518223	-1.050143881	NA	NA	NA	NA	NA	NA	-0.797438094	-0.083370495	0.675093274	808530000
Q9Y2X0-3;Q9Y2X0-2;Q9Y2X0;Q9Y2X0-4;Q9Y2X0-5	MED16	-0.197484152	-0.314499341	0.231309516	-1.250337022	-0.790159888	0.086647913	-0.931563066	1.260326813	0.591200673	-0.263040177	0.386259141	0.838750118	0.485838967	-1.268921053	-1.91975167	-1.929555713	0.964065877	3.493006791	NA	NA	NA	NA	NA	NA	NA	NA	NA	NA	NA	NA	NA	NA	NA	NA	NA	NA	-1.989592518	1.03794443	3.027578727	NA	NA	NA	-0.801480702	0.333767192	1.140451477	529566600
P21675-4;P21675-3;P21675-2;P21675	TAF1	-0.479834253	-0.650883875	-0.219135609	NA	NA	NA	-1.19482313	NA	-0.309341544	NA	-0.032211646	0.188021051	NA	NA	NA	-2.5333259	0.477055566	3.010403901	NA	NA	NA	NA	NA	NA	NA	NA	NA	NA	NA	NA	NA	NA	NA	0.552180304	-0.195252528	-0.670704152	NA	NA	NA	NA	NA	NA	NA	NA	NA	189326880
O75367;O75367-3;O75367-2	H2AFY	0.103396924	0.077789889	-0.396669197	-0.650612074	-0.1009172	-0.218010884	-0.560344951	0.609660418	0.52747075	2.086987522	2.210077099	-2.16339717	0.59454855	-1.061932558	-1.675350665	-1.598719055	-0.190717277	1.396323921	0.357495703	0.276675317	-0.045371877	-0.033303759	0.413594082	0.45438649	0.689925311	-0.053149388	-0.859169002	0.37784561	0.293370484	-0.009538825	-0.162347344	0.579180148	0.774586781	0.404140166	0.007769594	-0.396099532	-1.289404029	2.099766486	3.239321658	-1.341902795	1.773025765	3.208127036	0.470614952	1.95486631	1.49559284	1.28542e+11
P07305;P07305-2	H1F0	-0.696306912	-0.564350072	-0.2413557	-0.519838301	0.105678078	2.160758876	-0.092493986	0.55345881	0.715541987	-0.073863912	-0.260341965	-0.043616176	NA	NA	NA	-0.91487452	-0.48263359	0.432211149	0.260387037	0.108223341	-0.142225972	-0.161604852	0.374177033	0.544386466	0.719752957	0.256406854	-0.463350246	0.314174451	0.177343788	-0.121831837	-0.185982867	0.49610438	0.636729013	0.239642442	0.084472517	-0.181018588	-1.418118536	0.766298324	2.370024748	-1.527740998	1.662661255	3.09056554	-0.793756886	-0.460508632	0.335826224	41448667910
P0C0S5;Q71UI9;Q71UI9-2	H2AFZ;H2AFV	-0.369482696	-0.396460293	-0.294543995	-0.723896444	NA	-0.255373872	-0.487156212	0.669843154	0.531967777	-0.406101287	-0.092570899	0.229710962	0.706641057	-1.201775252	-1.853292649	-1.461998291	-0.11015269	1.326364767	0.427498905	0.040120917	-0.393936855	0.094506339	0.220701417	0.147697444	0.789103218	0.194843512	-0.6099487	0.475707495	-0.018921862	-0.477462094	0.001586092	0.173127433	0.156396617	0.15263774	0.175939705	0.012640181	-0.152083245	0.180402507	0.315682151	-0.678649099	1.739804908	2.59567074	-0.3795825	-0.156192987	0.2083924	33474700000
P10412	HIST1H1E	-0.416500171	-0.382118538	NA	-1.096128756	-0.443948322	-1.019843053	-0.455435483	0.683561722	0.536948088	-0.386977623	0.13395801	0.272620455	0.889317778	-2.599724402	-3.499875102	-3.604366818	-0.131724137	3.511847513	NA	NA	NA	NA	NA	NA	NA	NA	NA	0.546561136	0.5452765	-0.069996968	-0.015403359	0.695459383	0.921283979	NA	NA	NA	-3.121549297	2.19298317	5.298291731	-0.591114265	1.647268453	2.354677829	-0.527699401	-0.308197867	0.276794405	11143168500
P16401	HIST1H1B	-0.246412578	-0.266923378	NA	NA	NA	4.704540018	-0.646721882	NA	NA	-0.327203565	-0.080103162	-0.034618341	NA	NA	NA	NA	NA	NA	0.468322644	0.355129058	-0.166195051	0.042784398	0.668663778	0.588036972	0.986374526	-0.160427332	-1.099927315	0.507820006	0.38901606	-0.207927621	-0.115081733	0.641361056	0.722378586	0.162081103	0.014640947	-0.154345366	-1.201576155	-1.056551212	0.051580921	-0.89560966	1.557483614	2.562498881	-0.343842319	-0.159299106	0.196858801	59059091600
P16402	HIST1H1D	-0.314965884	-0.2817721	NA	NA	NA	0.138290234	NA	NA	NA	NA	NA	NA	NA	NA	NA	NA	NA	NA	NA	NA	NA	NA	NA	NA	NA	NA	NA	NA	NA	NA	0.631057706	1.163691937	0.612682759	NA	NA	NA	-0.882331551	-0.468990413	0.413377445	-1.599943049	1.40294042	3.006657082	NA	NA	NA	436593900
P16403	HIST1H1C	-0.352823664	-0.38283319	-1.215847835	-1.299915451	-0.233260682	-1.328942189	-0.607572662	0.578310793	0.46727948	-0.394259154	-0.08033194	-0.026925128	1.311270591	-1.17905725	-2.474732908	-2.262088308	-0.863441095	1.393635856	NA	NA	NA	NA	NA	NA	NA	NA	NA	0.779217689	0.683741362	0.029276182	-0.101783907	0.761200156	0.910195388	NA	NA	NA	-4.095197629	2.254684738	6.43407773	-1.102806051	1.509999802	2.786470905	-0.48596361	-0.295110334	0.204391163	13859260700
P22492	HIST1H1T	-0.383679947	-0.6099487	NA	NA	NA	-1.917624404	-0.458306755	0.572501665	0.560323662	NA	-0.103844424	-0.028704772	NA	NA	NA	NA	NA	NA	NA	NA	NA	NA	NA	NA	NA	NA	NA	NA	NA	NA	NA	NA	NA	NA	NA	NA	NA	NA	NA	NA	NA	NA	3.483880254	-0.232446893	-3.716263094	330673200
P57053	H2BFS	NA	NA	NA	NA	NA	-0.519135172	-0.564798144	0.611077929	0.463308566	-0.408301437	-0.056626233	0.046421211	NA	NA	NA	-2.086323562	-0.589615474	1.273754579	NA	NA	NA	NA	NA	NA	NA	NA	NA	0.330214177	0.242328116	-0.134461205	0.043904394	0.374288339	0.319617934	-0.006463303	0.02219024	0.028003278	NA	NA	NA	NA	NA	NA	-0.482794868	-0.235772758	0.286171451	10581592570
P62805	HIST1H4A	-0.456702099	-0.528011409	-0.374131045	-0.628608416	-0.018395731	-0.540967145	-0.586839224	0.706817847	0.539729571	-0.413633959	0.018206857	0.18497846	0.8175414	-0.859404555	-1.699513084	-1.496101771	-0.451484461	1.058593577	0.310572795	0.111565545	-0.1957151	0.047538389	0.298541019	0.256769143	0.387803665	0.082021269	-0.329667234	0.268075023	0.027154052	-0.226898254	0.018634174	0.221815228	0.236217064	-0.000245	0.020199923	0.005615567	-0.079569488	0.030547964	0.087598618	-0.898000385	1.451751815	2.317709263	-0.471908826	-0.058112441	0.407733431	1.39603e+12
P68431	HIST1H3A	-0.246344123	-0.893062125	NA	NA	NA	0.066399229	-0.429537069	-0.568045486	0.635243612	NA	0.172231469	0.185486004	NA	NA	NA	NA	NA	NA	NA	NA	NA	NA	NA	NA	NA	NA	NA	0.30987466	0.209640514	-0.216602019	-0.029411355	0.291367804	0.327227468	-0.15222753	0.067363367	0.156655489	NA	NA	NA	NA	NA	NA	-0.462057909	-0.21049609	0.359408719	14249022500
P84243;Q6NXT2	H3F3A;H3F3C	-0.230837621	NA	NA	NA	NA	NA	-0.605156638	NA	NA	NA	0.115565996	0.162983392	NA	NA	NA	NA	NA	NA	NA	NA	NA	NA	NA	NA	NA	NA	NA	0.320542442	-0.02025266	-0.375084967	-0.047517326	0.247441471	0.299830762	0.110496882	-0.021496823	-0.139092806	NA	NA	NA	NA	NA	NA	0.057276965	0.274172189	0.16774328	2391425830
Q6FI13;Q16777	HIST2H2AA3;HIST2H2AC	NA	-0.573703037	NA	NA	NA	NA	NA	NA	NA	NA	NA	0.359746047	NA	NA	NA	NA	NA	NA	NA	NA	NA	NA	NA	NA	NA	NA	NA	0.384933947	-0.166259806	-0.462276531	-0.358416979	0.144307467	0.502636117	-0.07710191	-0.007623107	0.066123642	NA	NA	NA	NA	NA	NA	-0.655694149	-0.29245754	0.316029859	1649600000
Q71DI3;Q16695	HIST2H3A;HIST3H3	-0.247696701	NA	NA	-0.959486261	NA	-0.680682659	-0.395245456	0.397255346	0.573568424	NA	0.08827731	0.253989266	NA	NA	NA	NA	NA	NA	NA	NA	NA	NA	NA	NA	NA	NA	NA	0.4473147	0.114100452	-0.340185018	0.087870133	0.230817842	0.159112461	0.107152199	0.029558897	-0.06648779	NA	NA	NA	NA	NA	NA	-0.388563189	-0.157415324	0.324695414	8997344000
Q8IUE6	HIST2H2AB	-0.388449877	-0.450478679	-0.33978328	-0.540841208	-0.074182828	-0.511814082	-0.773688775	0.613437356	0.488000771	NA	-0.098675466	0.088005871	0.680414382	-1.291521384	-1.974432511	-1.949923251	0.336397656	2.137995268	0.322620422	0.102053383	-0.243232876	0.05699963	0.332622014	0.25918208	0.462680579	0.021195425	-0.479794015	0.446044443	0.093830572	-0.327565606	0.164271398	0.239031363	0.179893171	0.063364879	-0.069436742	-0.093447997	0.079019633	-0.026028784	-0.107943213	-0.137108279	-0.060833614	0.076285443	-0.617742238	-0.305057422	0.329295848	40492676440
Q8N257	HIST3H2BB	NA	NA	NA	NA	NA	-6.154929922	NA	NA	NA	NA	NA	NA	NA	NA	NA	-2.037473187	-0.586709219	1.447261795	NA	NA	NA	NA	NA	NA	NA	NA	NA	0.46320392	0.244278199	-0.172928932	0.262433158	0.785257589	0.58245966	0.018064389	0.063640993	0.047119549	NA	NA	NA	-2.023621699	1.680774425	3.704429352	NA	NA	NA	146983030
Q92522	H1FX	-0.741420776	-0.92475491	-0.185999279	-0.564243409	-0.04917329	-0.666301493	-0.378550577	0.670387157	0.507617067	-0.371907676	-0.135744509	0.055889758	1.42368573	-1.479673306	-2.938431151	-2.575357343	-0.834338847	1.723951672	0.260387037	-0.050786324	-0.326099903	-0.20999538	0.209890007	0.565012181	0.64099104	-0.191030164	-0.793931968	0.379842727	0.145612247	-0.308394372	-0.102201969	0.503145166	0.598174612	0.194843512	0.051859299	-0.121392354	-1.491226562	1.614285806	3.035975744	-1.231311746	1.914296624	3.315073462	-0.569479204	-0.326063731	0.194087052	16089900000
Q9P0M6	H2AFY2	0.074779426	0.043064479	-0.22956841	-0.773664111	-0.000967	0.610983471	-0.778753946	NA	NA	NA	NA	NA	NA	NA	NA	NA	NA	NA	0.331819848	0.8522386	0.679423798	-0.150689236	0.432104223	0.734048403	NA	NA	NA	0.515813357	0.473527177	-0.039443809	-0.139045145	0.399444565	0.551491409	0.155101558	-0.192875928	-0.210162264	0.288181352	0.66402766	0.375956902	-0.71021274	1.295899311	2.006154376	NA	NA	NA	13298674100
Q5PSV4	BRMS1L	0.07231164	-0.317246939	NA	-1.092955525	NA	NA	NA	1.007554336	1.114566923	NA	-0.058968831	0.347665656	NA	NA	NA	-2.536419391	0.482951513	3.019346089	NA	NA	NA	NA	NA	NA	NA	NA	NA	NA	NA	NA	NA	NA	NA	NA	NA	NA	NA	NA	NA	NA	NA	NA	NA	NA	NA	30135200
Q9BTC8;Q9BTC8-2	MTA3	-0.555248134	-0.874110893	-0.044121836	-0.846142793	-0.412327779	0.017351842	-0.691359537	0.88455885	0.518232972	NA	0.002450499	0.538240158	0.753347806	-1.441987126	-2.317103144	-2.059134158	0.431462503	2.527796006	0.135009441	-0.078000108	-0.213018971	NA	NA	NA	0.945907297	-0.368439344	-1.279178711	0.395172506	0.372506409	-0.187887914	-0.058923746	0.492622329	0.781821302	0.426855132	-0.24002609	-0.838408947	-0.887766942	1.254291686	2.142053945	NA	NA	NA	-0.39697311	0.560617141	0.995593056	1514126870
Q9P0W2;Q9P0W2-3;Q9P0W2-2	HMG20B	NA	-0.679619304	-0.138282789	NA	-0.167847214	0.814509408	-0.973214102	0.915788573	0.44498504	NA	0.163241085	0.530470325	1.097610797	-0.443281216	-1.561366478	-2.526161147	-0.419815916	2.106381823	NA	NA	NA	NA	NA	NA	NA	NA	NA	NA	NA	NA	NA	NA	NA	NA	NA	NA	NA	NA	NA	NA	NA	NA	-0.398854998	0.619553869	1.055681562	631994100
Q9ULM3	YEATS2	NA	-0.214005932	NA	-1.814361767	-0.592418829	0.001009533	-0.933490551	0.769433237	0.697417994	NA	0.00604663	0.406210109	NA	NA	NA	-1.760675287	0.347892388	2.020555538	NA	NA	NA	NA	NA	NA	NA	NA	NA	NA	NA	NA	NA	NA	NA	NA	NA	NA	NA	NA	NA	-3.008217869	-2.438541882	0.569588305	-0.475294377	-0.038035947	0.564134243	431468700
O14646;O14646-2	CHD1	-0.491693056	-0.620379038	-0.345601123	-0.742482415	-0.145429784	-0.355349969	-0.533513829	0.765365008	0.453543918	-0.196376174	0.043204499	0.271545198	0.348232419	-1.653445845	-2.014208146	-2.2612581	0.59062597	2.779658954	NA	NA	NA	NA	NA	NA	1.107687869	-0.014047887	-1.315809634	NA	NA	NA	NA	NA	NA	-0.232091005	-0.542836506	-0.333516069	NA	NA	NA	NA	NA	NA	-0.429323352	-0.064163126	0.358508792	9108056140
O15047	SETD1A	-0.424300421	-0.496203514	-0.054961697	-0.696634223	-0.228249614	-0.417848683	-0.648349058	0.779553903	0.594261893	3.845991771	0.139076515	0.533264313	0.900644652	-1.682695932	-2.59614332	-2.113785448	0.616357697	2.712639798	NA	NA	NA	NA	NA	NA	NA	NA	NA	NA	NA	NA	NA	NA	NA	NA	NA	NA	NA	NA	NA	NA	NA	NA	-0.957803948	-0.182229411	0.641823444	520574800
O15379;O15379-2	HDAC3	-0.24081007	0.078063256	0.18142064	-0.637445951	-0.092078727	0.411209283	-0.994901878	1.066261442	0.485323774	NA	0.287590496	0.899407681	0.310572795	-1.199520419	-1.510046099	-2.224182473	0.845991771	3.015872182	0.525868423	0.370387504	-0.086905708	-0.091110253	0.650396947	0.741488559	1.226385217	-0.056206169	-1.282614201	0.355692898	-0.179906836	-0.251160968	-0.557263471	0.593401581	1.150624661	NA	NA	NA	NA	NA	NA	NA	NA	NA	-0.594682871	0.357833479	1.06997707	558775290
O60341;O60341-2	KDM1A	-0.431325759	-0.654989758	0.046560906	-0.838125213	-0.325665906	0.40599236	-0.768370986	1.028356976	0.640713465	-0.336190878	0.263515224	0.633105666	0.385927957	-1.434012959	-1.886512854	-2.339345148	0.985937544	3.394788497	0.256769143	-0.026734058	-0.361750037	-0.084425561	0.410558198	0.554637964	0.926758532	-0.502546027	-1.342524622	0.434241233	0.087327052	-0.335444344	0.030124161	0.541415716	0.480161699	0.460165895	0.163112244	-0.298938947	-0.889209157	1.181102551	2.152735075	-0.358712939	1.631802755	1.990519264	-0.655057909	0.086376168	0.777030385	11445038400
O75164	KDM4A	-0.057016402	-0.151426131	-0.240366898	-0.623465113	-0.190108166	0.064331046	-1.156337684	NA	0.448055168	2.388630408	0.103262627	0.281193775	0.744849979	-2.11023055	-2.825210107	-2.924782297	0.264596479	3.404358195	NA	NA	NA	NA	NA	NA	0.678973308	-0.241202221	-0.920133819	0.365468586	-0.04811385	0.010206943	-0.275768847	0.685087956	0.744936067	NA	NA	NA	NA	NA	NA	NA	NA	NA	NA	NA	NA	414986430
O75446	SAP30	-0.30803711	-0.83251361	-0.088592192	-0.190618485	-0.185260921	0.410232546	-0.842982168	0.66448284	0.349591743	NA	0.181929438	0.584673933	0.321812675	-1.124534455	-1.456761499	-1.51622291	1.429642743	2.375595544	NA	NA	NA	NA	NA	NA	NA	NA	NA	NA	NA	NA	NA	NA	NA	NA	NA	NA	NA	NA	NA	NA	NA	NA	-0.88520656	0.045023522	0.834063941	995879800
O75529	TAF5L	-0.298513043	-0.865200784	-0.105271468	-1.058743416	-0.756135973	0.169796756	NA	1.081475982	0.291367804	NA	0.535853894	NA	0.645056013	-1.974092386	-2.598587975	-1.270590799	1.121744855	2.392372382	NA	NA	NA	NA	NA	NA	NA	NA	NA	NA	NA	NA	NA	NA	NA	NA	NA	NA	NA	NA	NA	NA	NA	NA	NA	NA	NA	101713820
O94776	MTA2	-0.219034852	-0.566698661	-0.144584307	-0.936883669	-0.428041716	-0.773343509	-1.007115578	1.068051643	0.646254839	-0.471328671	0.183073576	0.669298946	0.720103317	-1.525122714	-2.298530787	-2.749911582	0.722116238	3.467931546	0.653610384	0.409472404	-0.075155199	0.068877141	0.692159346	0.785676089	1.079429315	-0.306662477	-1.418774105	0.504569548	0.507921465	-0.038880499	-0.080453969	0.677079711	0.752149128	0.669661774	0.000577	-0.643225149	-2.879382639	1.486044993	4.52656966	-0.678302755	1.211074512	1.889395662	-0.64891448	0.104202449	0.744419466	19900500000
O95251	KAT7	NA	NA	-0.389564503	-0.721182597	-0.252157197	-0.983617788	NA	0.875544181	0.650213105	NA	0.14404637	0.301119353	0.785508704	-1.678395105	-2.53541537	-2.788962879	-0.119792514	2.639209006	NA	NA	NA	NA	NA	NA	NA	NA	NA	NA	NA	NA	NA	NA	NA	NA	NA	NA	NA	NA	NA	NA	NA	NA	-0.398075332	-0.007028591	0.431890348	1011200000
O95619	YEATS4	NA	NA	NA	-1.016687129	-0.400548894	-0.772529994	-0.914466568	0.873183235	0.591200673	NA	0.166972472	0.487589248	NA	NA	NA	-1.986330507	0.737254104	2.836570515	NA	NA	NA	NA	NA	NA	NA	NA	NA	NA	NA	NA	NA	NA	NA	-0.426295863	-0.54004386	-0.227100878	NA	NA	NA	NA	NA	NA	NA	NA	NA	476971100
O95785;O95785-2	WIZ	-0.183326574	-0.325539348	-0.253876452	-0.758745554	-0.358657442	-1.518618385	-0.953606729	0.650856448	0.476744584	-0.35252891	-0.047979611	0.22428729	0.966947205	-1.677379578	-2.619093273	-2.989420649	-0.371851669	2.630125852	NA	NA	NA	NA	NA	NA	NA	NA	NA	NA	NA	NA	0.10648233	0.646162657	0.386810946	NA	NA	NA	NA	NA	NA	NA	NA	NA	-0.372617287	-0.156948784	0.219958398	6998470100
P29375;P29375-2	KDM5A	-0.105380106	-0.163801153	-0.020208768	-0.779670045	-0.419468562	0.083383588	-0.873925805	0.750349241	0.42320165	NA	0.106884289	0.376401527	0.429749851	-1.50971741	-2.003929477	-2.218934102	0.38835488	2.566985589	NA	NA	NA	NA	NA	NA	NA	NA	NA	NA	NA	NA	NA	NA	NA	NA	NA	NA	NA	NA	NA	NA	NA	NA	-0.070133272	-0.395738861	-0.112240798	853600000
P41229;P41229-2;P41229-3;P41229-4	KDM5C	-0.185950044	NA	NA	NA	NA	0.281549893	-0.799520757	0.671836829	0.613531653	NA	0.257131341	0.303459302	-0.256080092	-1.900556662	-1.647151098	-1.781553589	1.045373071	2.448055168	NA	NA	NA	NA	NA	NA	NA	NA	NA	NA	NA	NA	NA	NA	NA	NA	NA	NA	NA	NA	NA	NA	NA	NA	NA	NA	NA	431957450
P61964	WDR5	-0.32662449	-0.561920108	-0.170475134	-0.6905211	-0.133986196	-0.27245415	-0.612328658	0.974969763	0.505179567	-0.398950108	0.23878686	0.724126354	0.332965663	-1.578844039	-1.925330163	-2.548775698	0.760178357	3.443076151	0.40042863	-0.284176899	-0.684642451	0.019915368	0.611644543	0.476640909	NA	NA	NA	NA	NA	NA	0.121811151	0.696171913	0.789103218	0.46550437	0.113033665	-0.332462065	-2.634150717	1.306378911	4.011137783	-0.478647686	1.170630147	1.733961663	-0.704065435	0.0824301	0.731704603	4064300000
Q03164;Q03164-2	MLL	-0.510374862	-0.444281991	-0.342890529	-0.651450291	-0.222212096	-1.284651311	-0.8573121	0.468426919	0.43103453	-0.48895709	-0.017548479	0.114500293	0.648281355	-1.485115239	-2.122365674	-2.25973729	-0.042219094	2.268194823	NA	NA	NA	NA	NA	NA	1.108424092	-0.077086691	-1.185506998	NA	NA	NA	NA	NA	NA	NA	NA	NA	NA	NA	NA	NA	NA	NA	-0.262122911	-0.425578736	0.060877473	2591991800
Q06587;Q06587-2	RING1	-0.120200148	-0.63648126	-0.009625964	-0.668524074	-0.184309816	0.363114995	-0.724492269	0.913109615	0.537146944	-0.117004878	0.241596155	0.561497221	0.63301264	-1.492890406	-2.095419565	-1.921554117	0.524966332	2.366699889	NA	NA	NA	-1.057962249	0.101650076	1.210575891	0.886120884	-0.381761344	-1.352952638	0.838750118	1.60833615	0.66101986	-0.204083472	0.908812908	1.162274498	NA	NA	NA	NA	NA	NA	-0.826002733	1.881508009	2.753925385	-0.538974428	0.123931008	0.694568225	1865839900
Q13547	HDAC1	-0.169939428	-0.614072043	0.063917054	-0.877658592	-0.341336068	0.388685507	-0.740456327	1.071625394	0.549817006	-0.739203506	0.227741076	0.598936834	0.431676441	-1.767879588	-2.193568698	-2.470968692	1.11163231	3.552991795	0.300299474	0.291839273	-0.137028955	-0.016570375	0.66848225	0.66448284	-0.703384015	-1.220345248	-0.516965908	0.317188278	0.055750964	-0.115347381	-0.234108867	0.54181217	0.729705026	0.441802155	0.028569152	-0.466536323	-2.269442641	1.600745498	3.75787666	-0.751100893	1.633105666	2.366336204	-0.614778825	0.238297728	0.845750967	6302373100
Q15022	SUZ12	-0.30211945	-0.584262963	-0.212417088	-0.748892952	-0.152019123	-0.909688529	-0.943582946	0.700262145	0.51369286	NA	0.082702589	0.291249913	0.176322773	-1.652946698	-1.819495647	-1.664836921	0.651958653	2.280540663	NA	NA	NA	NA	NA	NA	NA	NA	NA	0.271903706	0.515611539	0.243669081	0.232415171	0.444242994	0.272381578	0.517225293	0.398459827	-0.167895836	-2.133084111	1.857304262	3.990410344	NA	NA	NA	-0.314463459	0.263755573	0.555423532	2878506800
Q15047;Q15047-3	SETDB1	NA	NA	-0.271269686	-0.546350734	-0.219891514	-2.405833672	-0.777863164	0.772223506	0.498455128	NA	0.084200362	0.402176425	0.789687524	-1.174751668	-1.865121946	-1.99631142	0.357495703	2.43306627	0.542208514	0.134615244	-0.516243544	-0.069012932	0.771463058	0.739761711	NA	NA	NA	0.385486259	0.021763974	-0.187871481	-0.258804859	0.453543918	0.762986565	0.54675867	-0.052820122	-0.581453808	NA	NA	NA	0.16079114	1.97335412	1.81262144	-0.436646594	0.024603367	0.461319002	507589400
Q15291;Q15291-2	RBBP5	-0.175435788	-0.591635949	-0.254151723	-0.695325423	-0.310432456	-0.563049319	-0.633837278	1.094776557	0.727702673	-0.242942607	0.262914176	0.667846721	0.282973489	-1.825158985	-2.001270131	-2.046384608	0.714223534	2.715520022	NA	NA	NA	NA	NA	NA	NA	NA	NA	0.540523296	0.03040671	-0.09631382	0.256769143	0.522859255	0.293017272	0.391877677	-0.074638546	-0.499952628	-2.471128672	1.301704696	3.695102986	NA	NA	NA	-0.14088917	0.114900024	0.326997465	1366026200
Q15910;Q15910-3;Q15910-2;Q15910-4;Q15910-5	EZH2	-0.359490124	-0.541177065	-0.076797563	-0.811421835	NA	-1.095172972	-0.710354366	0.815001516	0.47612242	NA	0.191941593	0.264116022	0.245252252	-1.510909262	-1.80818471	-1.765768482	0.40740714	2.189508317	NA	NA	NA	NA	NA	NA	NA	NA	NA	NA	NA	NA	NA	NA	NA	NA	NA	NA	NA	NA	NA	NA	NA	NA	-0.581669703	0.242450074	0.900799199	851625200
Q16576;Q16576-2	RBBP7	-0.277166791	-0.730152948	0.025312343	-1.168446996	-0.673853866	-0.947695408	-0.98681648	1.253505262	0.685626241	-0.50885496	0.221815228	0.694479079	0.601791584	-1.273099047	-1.77838272	-2.153799565	0.881742918	2.990737079	0.503959271	0.376846014	-0.053927953	-0.138568626	0.578793833	0.744419466	NA	NA	NA	0.806035283	0.587653021	-0.014849356	-0.113613738	0.436375082	0.496820231	0.387693396	-0.173937662	-0.731134479	-2.934565554	1.129612738	4.049543646	NA	NA	NA	-0.566036399	0.252173413	0.751292319	12100906000
Q5VTR2	RNF20	-0.141048249	-0.336026972	-0.159170222	-0.765277969	-0.161830787	-0.417135741	-0.712125863	0.771632081	0.476329838	-0.380202009	0.239642442	0.408603179	0.367930141	-1.673784821	-2.030442409	-2.281035664	0.603501726	2.878450703	0.309991039	0.680774425	0.362217377	-0.44803617	0.369159346	0.842697303	1.122738972	-0.499157165	-1.474051418	-0.135332459	1.294664856	0.946131952	0.351741389	1.61060558	1.094776557	0.399663304	-0.12505356	-0.55989826	-1.363345221	1.474773476	2.838124828	-0.200746876	1.272023189	1.301470587	-0.47679939	0.065985829	0.522156212	8843351900
Q6UXN9	WDR82	-0.126801013	-0.532303164	0.045303168	-0.870466388	-0.41971942	-0.155052002	-0.808892211	1.091598292	0.644225472	-0.403064858	0.374177033	0.753433388	0.462261769	-1.397486109	-2.009669535	-2.199387891	0.654527196	2.850219349	NA	NA	NA	-0.282000121	0.660928617	0.893672852	NA	NA	NA	0.410123978	0.222309979	-0.025500056	-0.482613431	0.623211368	1.148738913	0.728399459	-0.153847716	-0.656421623	-4.750882375	-0.179661712	4.566206293	NA	NA	NA	-0.669946488	0.326997465	0.996894866	4073400000
Q7LBC6;Q7LBC6-2;Q7LBC6-3	KDM3B	-0.086507372	-0.284633738	-0.275000555	-1.084670324	-0.43518287	-0.745309216	-0.915119346	0.927062066	0.45048546	-0.478506971	0.144176924	0.47529245	0.358733827	-1.591222934	-1.956683495	-2.054332373	0.890563427	2.842013361	NA	NA	NA	NA	NA	NA	NA	NA	NA	NA	NA	NA	NA	NA	NA	NA	NA	NA	0.626672753	1.178364082	0.551688269	-1.743085967	-0.501565296	1.241535142	-0.542584316	0.054779032	0.536948088	4464430900
Q86X55;Q86X55-1;Q86X55-2	CARM1	-0.26465113	-0.555226934	0.356481902	-1.040467223	-0.582468795	1.0365385	-1.146659002	1.349195406	0.611266825	-0.596274179	0.22527493	0.935535181	0.678702946	-0.812333587	-1.489078578	-1.893892932	1.007267275	2.891166401	0.678432534	0.259423152	-0.38230657	-0.557178558	0.617768646	1.032453537	NA	NA	NA	0.547745939	0.094776557	-0.350816839	-0.361731499	0.578890421	1.017280568	NA	NA	NA	-2.854231259	0.247198389	3.101431571	NA	NA	NA	-0.418639111	0.131721171	0.357495703	1973907500
Q8N6T7;Q8N6T7-2;Q8N6T7-4	SIRT6	NA	-0.506516618	NA	-0.775811511	-0.262624739	-0.032034625	-1.033156128	0.851039386	0.445832624	-0.413345729	0.210513552	0.441695937	0.559051228	-1.666118341	-2.24632701	-1.733603227	0.02446153	1.758004628	NA	NA	NA	NA	NA	NA	NA	NA	NA	NA	NA	NA	-0.289862526	0.214373524	0.504264441	NA	NA	NA	NA	NA	NA	NA	NA	NA	NA	NA	NA	498592200
Q8N7H5;Q8N7H5-2	PAF1	-0.401920694	-0.466416718	-0.212801595	-0.78493029	-0.134160348	-0.002483572	-0.5531721	0.950767001	0.720803782	-0.352971064	0.215367972	0.499578047	0.63691458	-1.819648419	-2.489078578	-2.381648565	0.455754622	2.865958394	NA	NA	NA	NA	NA	NA	NA	NA	NA	NA	NA	NA	0.4722798	0.548436625	0.312316654	NA	NA	NA	-1.613829167	1.706464246	3.320296928	NA	NA	NA	-0.546034735	0.067087965	0.619929424	4166482580
Q8NB78;Q8NB78-2	KDM1B	-0.214842869	-0.435826726	-0.108627478	-0.792906785	NA	0.018491749	NA	0.833011499	0.532666057	NA	0.328836464	0.38901606	0.22983399	-1.732691935	-2.020281922	-2.044419367	0.839717775	2.834185327	NA	NA	NA	NA	NA	NA	NA	NA	NA	NA	NA	NA	NA	NA	NA	NA	NA	NA	NA	NA	NA	NA	NA	NA	NA	NA	NA	871071330
Q8NHM5;Q8NHM5-2;Q8NHM5-3;Q8NHM5-4	KDM2B	-0.591309875	-0.618827395	-0.243694011	-0.940146373	-0.274773638	-0.720017686	1.045862298	0.732920382	0.630871383	NA	-0.111632753	0.241474126	0.591104905	-1.263473052	-2.005550613	-2.8462206	0.246225649	3.162757873	NA	NA	NA	NA	NA	NA	NA	NA	NA	NA	NA	NA	NA	NA	NA	NA	NA	NA	NA	NA	NA	NA	NA	NA	NA	NA	NA	121649500
Q8TEK3;Q8TEK3-2	DOT1L	NA	0.351289098	NA	NA	NA	0.380729449	-0.828306377	0.052415894	NA	NA	0.057138304	-0.144201612	NA	NA	NA	-2.400720298	-0.882836925	1.517880364	NA	NA	NA	NA	NA	NA	NA	NA	NA	NA	NA	NA	NA	NA	NA	NA	NA	NA	NA	NA	NA	NA	NA	NA	-0.367769016	-0.135237388	0.221444053	71038700
Q8WYH8;Q8WYH8-2	ING5	-0.378982019	-0.608144314	-0.367210647	-0.646518614	NA	-0.761262046	NA	NA	NA	NA	-0.06787834	0.239520247	0.233642683	-1.560047141	-1.708867988	NA	NA	NA	NA	NA	NA	NA	NA	NA	NA	NA	NA	NA	NA	NA	NA	NA	NA	NA	NA	NA	-1.144297276	1.610133076	2.754459974	NA	NA	NA	NA	NA	NA	69047660
Q92769	HDAC2	-0.311255657	-0.643247681	-0.099556284	-1.000057709	-0.466496454	-0.201327321	-0.908117408	1.07347751	0.630219065	-0.321152855	0.222680931	0.724912159	0.673104098	-1.177457466	-1.899049256	-2.215847835	0.675454648	2.913550071	0.378067649	0.237196574	-0.113488871	-0.151121716	0.556797247	0.680414382	NA	NA	NA	0.249870047	0.090988888	-0.045833475	-0.021643266	0.532965216	0.565402204	0.126576457	-0.041892312	-0.267965298	-2.447091792	1.522909459	4.07373456	0.095181789	1.878843028	1.783666181	-0.511361601	0.247806018	0.71026093	10152016200
Q92794	KAT6A	-0.940035652	NA	NA	-0.379807745	NA	-0.960580817	-0.415980368	0.558169655	0.021195425	NA	-0.065219327	-0.29938273	0.47019844	-1.87630732	-2.191722048	-2.54422434	0.301587647	2.81272411	NA	NA	NA	NA	NA	NA	NA	NA	NA	NA	NA	NA	NA	NA	NA	-0.365109395	0.101650076	-0.155068066	NA	NA	NA	NA	NA	NA	NA	NA	NA	197602780
Q92830;Q92830-2	KAT2A	NA	-0.295322768	-0.67740265	-0.752145382	NA	0.655443425	-0.701200941	0.903501093	0.372729271	-0.377763059	0.19105724	0.656267535	0.748375356	-1.39828447	-2.085466091	-2.323588149	0.390777727	2.714399397	NA	NA	NA	-0.256597057	0.669843154	0.926454935	NA	NA	NA	NA	NA	NA	0.122341408	0.829687222	0.914181795	NA	NA	NA	NA	NA	NA	NA	NA	NA	NA	NA	NA	488944380
Q96L73;Q96L73-2;Q96L73-3	NSD1	NA	NA	-0.269894837	-0.892794225	-0.568837065	-1.398474621	NA	0.577730931	0.318808503	NA	0.060462488	0.225521734	NA	NA	NA	-1.657263222	0.299244658	2.020271053	0.332163688	0.07121349	-0.268712471	NA	NA	NA	NA	NA	NA	NA	NA	NA	NA	NA	NA	NA	NA	NA	NA	NA	NA	NA	NA	NA	NA	NA	NA	624774400
Q96L91;Q96L91-2;Q96L91-5;Q96L91-3;Q96L91-4	EP400	-0.039577256	-0.142480741	-0.209361397	-0.698950904	-0.291009405	-0.230668329	-0.74192737	0.682033871	0.438612232	-0.135887168	0.122208862	0.454702328	0.377401431	-1.556817733	-1.915990178	-2.206095796	0.753262219	2.933119364	1.525918523	2.647936128	1.12201002	NA	NA	NA	0.883542619	-0.534997234	-1.420549493	0.286171451	0.066674763	-0.247645314	-0.98681648	0.259061529	1.245921533	NA	NA	NA	NA	NA	NA	2.265526912	1.466705419	-0.798792738	-0.562537869	0.041383179	0.486456956	4000274000
Q96LA8;Q96LA8-2	PRMT6	NA	NA	NA	NA	-0.092063349	0.209016592	NA	NA	0.649661441	NA	-0.022258488	NA	NA	NA	NA	NA	NA	NA	0.372952098	0.475707495	0.106616329	-0.259201932	0.705668325	0.914641057	1.125188201	-0.099092628	-1.040526574	0.497637911	0.565012181	0.127897364	-0.184227853	0.632919608	0.755742179	0.661384776	0.017494379	-0.705405716	NA	NA	NA	-1.605244423	0.897395338	2.334768477	NA	NA	NA	757932500
Q99496	RNF2	-0.273099047	-0.484913319	-0.063499624	-0.651994259	-0.483298979	-0.516057851	-0.612460993	1.108424092	NA	NA	NA	0.617016311	0.655809754	-1.345674453	-1.88438074	-1.885766256	0.744247224	2.535928525	NA	NA	NA	-0.528635628	0.603691617	1.036608829	NA	NA	NA	NA	NA	NA	-0.035342612	0.932968242	1.01770816	NA	NA	NA	NA	NA	NA	NA	NA	NA	NA	NA	NA	483891800
Q9BYW2;Q9BYW2-2;Q9BYW2-3	SETD2	0.048375705	-0.372916175	-0.180855042	-0.821100553	NA	-0.782794105	-0.789262038	0.60445093	0.521854803	NA	0.292310588	0.411643176	0.369047643	-2.436509917	-2.818477586	-2.587185964	0.64099104	3.105627797	NA	NA	NA	-0.540106793	0.628633634	1.167935918	NA	NA	NA	NA	NA	NA	-0.43225987	0.566181934	1.143393419	NA	NA	NA	NA	NA	NA	NA	NA	NA	-0.296668913	-0.191689094	0.282854909	1322088600
Q9H0E3;Q9H0E3-3;Q9H0E3-2	SAP130	-0.307679937	-0.446383914	-0.045148576	-0.817485667	-0.542416214	0.160016608	-0.738360874	0.830660974	0.54675867	-0.124377187	0.108758614	0.563646269	NA	NA	NA	-2.728813398	0.445091015	2.809126288	NA	NA	NA	NA	NA	NA	NA	NA	NA	NA	NA	NA	NA	NA	NA	0.545573056	0.046421211	-0.451366097	NA	NA	NA	NA	NA	NA	-0.749208165	-0.00154451	0.796099328	1409277600
Q9H5I1;Q9H5I1-2	SUV39H2	-0.382457013	-0.642842151	-0.314032948	-0.740432224	-0.260030958	-1.317894194	-0.493905888	0.586404475	0.27524549	NA	0.200880954	NA	NA	NA	NA	-1.551437303	0.031536353	1.392482293	NA	NA	NA	NA	NA	NA	NA	NA	NA	NA	NA	NA	NA	NA	NA	NA	NA	NA	NA	NA	NA	NA	NA	NA	NA	NA	NA	149363800
Q9H6W3;Q9H6W3-2	NO66	-0.086400147	-1.585669595	0.28534303	-1.315306915	-0.636660688	1.603596675	-0.99007959	1.324004081	0.534758869	NA	NA	NA	0.606252699	-1.581043697	-2.227219088	-2.37609569	0.471239495	3.164963226	0.593879595	-0.016468224	-0.437212966	-0.333443355	0.661111098	0.791188942	NA	NA	NA	0.554539738	0.2083924	-0.44821331	-0.181182154	0.668391477	0.994724529	-0.20010037	-0.424494032	0.035201596	NA	NA	NA	NA	NA	NA	NA	NA	NA	408375710
Q9H7L9	SUDS3	-0.21692057	-0.672611552	-0.085313025	-1.125383997	-0.024384487	0.326422296	NA	-0.405203061	-1.726854156	NA	0.049212535	NA	0.577924245	-1.69170903	-2.348720941	-2.563028005	0.407624676	3.254140484	NA	NA	NA	NA	NA	NA	NA	NA	NA	NA	NA	NA	0.184851546	0.742523677	1.310281946	NA	NA	NA	NA	NA	NA	NA	NA	NA	-0.730847133	0.012926174	0.672289553	466353900
Q9H7Z6;Q9H7Z6-2	KAT8	-0.363233872	-0.421766509	-0.148928622	-0.608408229	-0.133242331	-0.011253517	-0.478687893	0.969749128	0.612305313	NA	0.127765328	0.495081119	0.651407656	-0.868015491	-1.519403975	-2.708585042	0.243669081	2.855949843	-3.198261898	-3.378869456	-0.180626107	-0.251916665	0.464040872	0.744161096	1.123931008	-0.234516173	-1.376919766	NA	NA	NA	-0.332098794	0.602361857	1.008486889	0.244278199	-0.232599444	-0.484771992	NA	NA	NA	NA	NA	NA	-0.667171787	0.060185765	0.661658403	827444600
Q9H9B1;Q9H9B1-3;Q9H9B1-2;Q9H9B1-4	EHMT1	-0.226223049	-0.437193432	-0.443163524	-0.621421792	0.047538389	-0.90982405	-0.889877337	0.740970722	0.503043371	NA	0.01834931	0.374177033	0.539531071	-1.69170903	-2.173059051	-2.346297909	0.427498905	2.665779318	NA	NA	NA	NA	NA	NA	NA	NA	NA	NA	NA	NA	0.05630606	0.634872023	0.300416628	NA	NA	NA	NA	NA	NA	NA	NA	NA	-0.606342181	-0.240963508	0.460585313	2521200340
Q9HAJ7	SAP30L	NA	-0.440713776	0.012640181	NA	0.170694234	0.039419183	-0.692688061	0.914487986	0.643671513	NA	0.386148755	0.65094833	NA	NA	NA	-1.644532612	0.553655402	2.154421187	NA	NA	NA	NA	NA	NA	NA	NA	NA	NA	NA	NA	NA	NA	NA	NA	NA	NA	NA	NA	NA	NA	NA	NA	NA	NA	NA	91770870
Q9NPF5	DMAP1	0.008486889	-0.246053228	-0.433467325	-0.942778498	-0.656103308	-0.616856999	-0.729794018	0.736215198	0.521653828	NA	0.171463056	0.442970028	0.891341411	-1.201775252	-2.065460853	-2.420819852	0.174150712	2.6615672	NA	NA	NA	NA	NA	NA	0.843340717	-0.415653181	-1.259046543	NA	NA	NA	NA	NA	NA	NA	NA	NA	-1.36011958	1.728617135	3.088718288	-0.247028814	1.531119412	1.778124452	-0.602109439	-0.214625219	0.413918977	1025250300
Q9NV56	MRGBP	-0.692851297	-1.014179006	-0.402855026	-0.793056767	NA	0.276079728	-0.344648171	NA	NA	-0.356845708	NA	NA	0.53037044	-0.204282916	-0.742313465	-1.893035333	0.718262977	2.578528181	NA	NA	NA	NA	NA	NA	NA	NA	NA	NA	NA	NA	NA	NA	NA	NA	NA	NA	NA	NA	NA	NA	NA	NA	-0.370284354	-0.273011882	0.216113358	103653960
Q9UBL3;Q9UBL3-3;Q9UBL3-2	ASH2L	-0.302279549	-0.635875853	-0.453992106	-0.886539526	-0.340075442	0.138028045	-0.787044749	0.966208952	0.569296646	NA	0.179001399	0.54606718	0.240131118	-2.026792846	-2.136949635	-1.608848196	0.657274141	2.440899059	NA	NA	NA	NA	NA	NA	1.080384787	-0.478305975	-1.521639044	NA	NA	NA	-0.139521823	0.14912927	0.343350966	NA	NA	NA	NA	NA	NA	NA	NA	NA	-1.543845707	-0.888835111	0.654985383	1637117800
Q9UMN6	WBP7	NA	-0.283404118	-0.128724081	-0.427556545	-0.822885877	-0.923167304	-0.583938551	0.599793852	0.383939251	NA	0.206018004	0.188021051	0.108491003	-1.520562467	-1.748795977	-1.80233587	0.319964694	2.234930448	NA	NA	NA	0.017636903	0.64487149	0.625925048	NA	NA	NA	NA	NA	NA	NA	NA	NA	0.164142649	0.282261867	-0.375964631	NA	NA	NA	NA	NA	NA	NA	NA	NA	724528400
Q9UPT9;Q9UPT9-2	USP22	NA	NA	0.000865	-0.498504804	NA	-0.097270361	-1.109452137	0.89569039	0.472695713	NA	0.256286071	0.574343754	0.621149304	-1.143755263	-1.740239415	-2.591266404	0.379066399	3.058281857	NA	NA	NA	NA	NA	NA	NA	NA	NA	0.857980995	0.746484762	-0.315791676	-0.025588164	0.66448284	0.854634043	0.266036894	0.071350804	-0.473189994	-0.047189342	1.720716243	1.767908995	NA	NA	NA	NA	NA	NA	1456224700
Q9Y4A5;Q9Y4A5-2	TRRAP	-0.24043507	-0.314624934	-0.110588761	-0.734515095	-0.187789315	-0.206761645	-0.681885656	0.756596351	0.53913399	-0.268521297	0.151339301	0.496513481	0.028710586	-1.558771511	-1.665431724	-1.935448206	0.862431554	2.76151932	0.453543918	0.239031363	-0.165952245	-0.15392797	0.777451278	0.918691534	1.008343459	-0.284001231	-1.263265256	0.553360503	0.109694865	-0.557497008	-0.08100323	0.661384776	0.885886687	0.171975377	-0.192232938	-0.562708332	NA	NA	NA	NA	NA	NA	-0.50034032	0.031112841	0.520145627	11408400000
Q9Y6J9	TAF6L	-0.246806254	-0.321639585	NA	NA	NA	-0.008246888	-0.596666826	0.811553233	0.399335183	NA	0.084880654	0.751549415	-0.173888836	-1.935061979	-1.809650633	1.516973263	0.950617715	-0.513769609	NA	NA	NA	NA	NA	NA	NA	NA	NA	0.932136782	7.289188943	6.422333932	NA	NA	NA	0.166715445	-1.208594316	-1.174035319	-1.531322852	1.290247448	2.821567367	NA	NA	NA	NA	NA	NA	513152000
O00255-2;O00255;O00255-3	MEN1	-0.389281042	-0.710330761	-0.206561858	-0.927276769	-0.729961508	-0.430295047	-0.87853362	0.758814832	NA	NA	0.134615244	0.308593869	0.758814832	-1.387864571	-2.08033194	-2.16980959	0.186246986	2.159435436	0.09085343	0.054223347	-0.120639267	NA	NA	NA	NA	NA	NA	-0.045982409	-0.358195049	0.056167306	-0.329703496	-0.0336286	0.296075575	0.306145559	-0.038628563	-0.175386911	NA	NA	NA	NA	NA	NA	NA	NA	NA	704561990
O14686-3;O14686	MLL2	-0.179906836	-0.124078426	0.263034406	NA	NA	-0.089666437	-0.799018635	0.483467554	0.325040955	-0.330574053	0.185232254	0.378844514	0.222309979	-1.443398918	-1.673876882	-1.760626401	0.802730896	2.478816529	NA	NA	NA	NA	NA	NA	NA	NA	NA	NA	NA	NA	NA	NA	NA	NA	NA	NA	NA	NA	NA	NA	NA	NA	-0.578219258	0.07121349	0.639695233	818946100
O75530-2;O75530;O75530-3	EED	-0.252861844	-0.49597969	-0.046742212	-0.673784821	-0.221354055	-0.589615474	-0.606342181	0.999927863	0.597888675	-0.47114867	0.10648233	0.474254316	0.377956634	-1.528281871	-1.909200756	-2.082468949	0.545375359	2.489594313	0.270110276	0.074642438	-0.271461225	0.006333934	0.461423785	0.385707125	NA	NA	NA	0.210014738	-0.070345326	-0.356679438	-0.109436573	0.33193447	0.412727339	0.331819848	0.197739606	0.014926544	-3.454221368	1.634593268	5.088820033	NA	NA	NA	-0.365964403	0.105409894	0.425136999	3352577100
Q9UBU8-2;Q9UBU8	MORF4L1	0.065572312	-0.641851336	-0.116629429	-0.818299499	-0.226374942	0.986374526	-0.927112165	0.81991338	0.456490772	-0.44864641	-0.167993084	0.341871921	0.410558198	-1.611843534	-2.072058048	-2.128408648	0.232660757	2.274858001	NA	NA	NA	NA	NA	NA	NA	NA	NA	NA	NA	NA	NA	NA	NA	0.320311371	0.009203827	-0.172213487	1.747645193	1.698440756	-0.049188217	5.003467315	1.237747256	-3.7656998	NA	NA	NA	2409069700
Q9UGL1-2;Q9UGL1	KDM5B	NA	-0.799294781	-0.528011409	-0.75029982	-0.403732706	0.859731067	-1.289227723	1.234440006	0.267955212	NA	0.152767519	0.131326075	0.297250121	-1.417771591	-1.738409011	-2.41319203	0.227987459	2.593975179	NA	NA	NA	NA	NA	NA	NA	NA	NA	0.668573016	1.122473941	0.45385994	NA	NA	NA	NA	NA	NA	NA	NA	NA	-0.238646636	2.068945911	2.307603387	NA	NA	NA	283640370
Q9Y232-2;Q9Y232;Q9Y232-4;Q9Y232-3	CDYL	-0.184014773	NA	-0.141764317	NA	NA	-0.344739774	-2.194294815	0.851119364	0.545770726	-0.342140521	0.148869044	0.452700852	0.495490511	-1.975396633	-2.4639471	-2.57132159	0.149259365	2.769898657	0.522959662	0.208642109	-0.337612181	-0.437740477	0.115699153	0.580145484	NA	NA	NA	NA	NA	NA	-0.711346136	0.092478087	0.803805652	NA	NA	NA	-1.104759431	1.974419179	2.563646269	NA	NA	NA	-0.613431822	-0.049710767	0.679603955	1652317900
Q9HAF1-3;Q9HAF1;Q9HAF1-2	MEAF6	NA	NA	NA	NA	NA	-0.963391171	NA	1.100035721	0.538637485	NA	-0.040853046	0.301821736	0.570948605	-0.669303934	-1.240281689	-1.912618631	0.245252252	2.157852169	NA	NA	NA	NA	NA	NA	NA	NA	NA	NA	NA	NA	NA	NA	NA	NA	NA	NA	NA	NA	NA	NA	NA	NA	NA	NA	NA	320724000
O43913;O43913-2	ORC5	-0.513934406	-0.670130128	-0.147713452	-0.634845005	NA	0.018918982	-0.721253949	0.866551957	0.436588294	-0.338469283	0.09963185	0.557287542	0.820158535	-1.407172245	-2.214240226	-2.142417045	0.154064674	2.157722846	0.46727948	0.008773707	-0.366931543	0.031395196	0.593019056	0.616075342	NA	NA	NA	0.694479079	0.032665112	-0.526223477	-0.049412144	0.556110553	0.586116195	0.366587995	-0.03144471	-0.252243111	NA	NA	NA	NA	NA	NA	-0.435573051	0.033652052	0.688404188	1141243600
O43929	ORC4	-0.279301266	-0.72910034	0.014069583	-0.737831471	-0.244189468	0.19093086	-0.790159888	0.953451501	0.514602026	NA	0.00662118	0.453438561	0.651040207	-1.38059638	-1.949867513	-1.900071967	0.21238257	2.076319652	0.128293401	-0.24555713	-0.373103012	-0.248450585	0.301236441	0.385596696	NA	NA	NA	0.421586873	0.029700234	-0.411694323	-0.512081524	0.182310918	0.541118304	0.322620422	0.118625514	-0.074638546	NA	NA	NA	NA	NA	NA	NA	NA	NA	1317909100
O75792	RNASEH2A	NA	NA	NA	NA	-0.459000678	-1.989420649	NA	1.0256667	0.618896412	NA	0.244643546	0.611266825	0.354113592	-1.227996138	-1.582079992	-0.264547143	0.940580232	1.205142241	NA	NA	NA	NA	NA	NA	NA	NA	NA	NA	NA	NA	NA	NA	NA	NA	NA	NA	NA	NA	NA	NA	NA	NA	NA	NA	NA	163382400
P12004	PCNA	0.297719672	-0.186196239	0.116497841	-0.901364849	-0.223862314	-0.43225987	-0.873370683	1.229772477	0.675725619	-0.508239239	0.078063256	0.620774066	0.439995398	-1.752923168	-2.182917087	-2.041862609	0.961252884	2.784901769	0.199876467	-0.026998624	-0.171628387	-0.235212254	0.515207819	0.728573603	NA	NA	NA	0.361768359	-0.062128348	-0.335335128	-0.332044311	0.528371278	0.802813598	-0.051518759	0.042784398	0.031959741	-3.127084583	1.174342496	4.301368153	-0.384677877	1.32751492	1.712199563	-0.417424729	0.210139457	0.650672665	12192200000
P18858	LIG1	-0.271095582	-0.803644757	-0.007811664	-0.851495352	-0.370899882	-1.173319325	-0.83331026	0.904117959	0.529271244	-0.432571374	0.394404385	0.632454358	0.336626166	-1.528198647	-1.830074999	-1.51737885	1.588612707	3.142250043	NA	NA	NA	NA	NA	NA	NA	NA	NA	NA	NA	NA	NA	NA	NA	-0.268399654	-0.050592067	-0.272523855	NA	NA	NA	NA	NA	NA	-0.684758398	0.075464174	0.732833575	4390879300
P27694	RPA1	-0.116613787	-0.424765132	0.140647793	-0.916534714	-0.514181637	-0.689915864	-0.81461549	1.155943478	0.628820246	-0.48630714	0.192194165	0.609471311	0.549225575	-1.603182897	-2.140380238	-2.039784866	0.790855428	2.861498868	0.396159489	0.913492628	0.286881148	-0.205180755	0.757620689	0.881586316	0.323312418	-0.70677079	-1.272053414	0.455544225	0.698663	0.232292362	-0.095835787	0.969896447	0.890952471	0.405012083	-0.139442365	-0.529509989	-2.782794105	1.665165342	4.358677571	-0.217910205	1.511468039	1.672968372	-0.556966297	0.182056609	0.788769222	17253930200
P28340	POLD1	-0.682695932	-0.936441836	0.010779839	-0.831024284	-0.155325114	-0.601408836	-0.785527	0.911193023	0.506805024	-0.495023744	0.270708334	0.646899949	0.60805222	-1.488430758	-2.076736702	-2.476177128	0.644963754	3.03444464	NA	NA	NA	-0.538052418	0.16889872	0.751292319	NA	NA	NA	0.530170648	-0.004899045	-0.057887159	-0.187871481	0.52747075	0.496615738	0.016353684	-0.154730761	-0.039933177	-2.258356126	1.193330195	3.4516727	NA	NA	NA	-0.643991449	0.116497841	0.789353664	11323233100
P33991	MCM4	-0.247165791	-0.625377794	0.090311471	-0.859195173	-0.335462548	-1.398398557	-1.046176046	1.058108649	0.669933836	-0.506516618	0.061845307	0.413269114	0.890174277	-1.485882791	-2.321351132	-2.400263267	0.886198941	3.251537324	0.290188457	0.114500293	-0.193007858	0.024177814	0.344260395	0.472799672	0.762731499	-0.179857808	-1.157946398	0.367818344	0.201759307	-0.183752563	0.094911647	0.42921423	0.395172506	0.286289758	0.254714968	-0.04897925	-1.898726445	1.494927567	3.273635239	0.272739878	1.857105163	1.270887703	-0.459318011	0.02446153	0.478091687	43262489600
P33992	MCM5	-0.217893426	-0.539435655	0.044044333	-0.849310357	-0.2508691	-1.461759842	-1.078472266	1.127369147	0.695548468	-0.488309324	0.122473941	0.53116933	0.878215257	-1.383378821	-2.286022711	-2.624688047	0.606442228	3.204281598	0.31556623	-0.128582128	-0.383209465	0.066950244	0.478195258	0.431569476	1.008415176	-0.253326068	-1.231277875	0.342554745	0.035342381	-0.414845153	0.113967146	0.524063676	0.424277164	0.238053099	0.363227157	0.118492626	-1.227928552	1.706862041	2.712375673	0.096666669	1.300533772	1.235788319	-0.555969089	0.085560625	0.619272138	53293500000
P33993;P33993-2	MCM7	-0.308322913	-0.633680584	0.103128316	-0.857103022	-0.277778817	-1.261500194	-1.104418174	1.118359726	0.553851968	-0.534432942	0.115699153	0.554343266	0.95925084	-1.284475585	-2.238953068	-2.341171576	0.631244004	2.968533172	0.480988873	0.108223341	-0.34362262	0.079702372	0.645701659	0.510354341	1.128161401	-0.137298676	-1.246772017	0.380729449	0.197110515	-0.240946458	-0.012766463	0.640620928	0.757023247	0.186754085	0.139731422	-0.121204046	-2.179972209	1.617204432	3.828834649	0.023184369	1.349648353	1.290896181	-0.587836324	0.124195772	0.713959698	61921600000
P35249	RFC4	-0.611380612	-0.878162331	0.19105724	-0.863309861	-0.191425486	0.067225673	-0.426567302	1.014498127	0.606063145	-0.47252925	0.127897364	0.592827755	0.397802962	-1.482774707	-1.954612949	-1.835419652	0.8667102	2.406291756	NA	NA	NA	NA	NA	NA	NA	NA	NA	NA	NA	NA	NA	NA	NA	NA	NA	NA	-1.733171491	1.369661901	3.102842865	NA	NA	NA	-0.527241911	0.094911647	0.554539738	3749909200
P35250;P35250-2	RFC2	-0.668936888	-1.011442549	-0.001400093	-0.737326313	-0.402244781	0.245373963	-0.58331156	1.071694033	0.611550123	-0.426567302	0.179256247	0.591966587	0.279530726	-1.717334838	-1.918442212	-1.963306781	1.101582847	3.193566756	NA	NA	NA	NA	NA	NA	NA	NA	NA	NA	NA	NA	NA	NA	NA	NA	NA	NA	-2.377669335	0.989720329	3.367371066	NA	NA	NA	-0.57671228	0.204265945	0.769687121	2763339900
P35251;P35251-2	RFC1	-0.485498964	-0.816418209	-0.14251259	-0.65469447	-0.130097017	-0.017694521	-0.397106092	0.86844972	0.613060107	-0.258045546	0.15924166	0.392097567	0.348345745	-1.838563734	-2.276624927	-2.30671601	0.805375011	3.066037511	NA	NA	NA	-0.044240841	0.96303015	1.202198284	0.78014209	-0.232192678	-1.352363137	NA	NA	NA	NA	NA	NA	0.90850551	0.375289709	-0.533200628	-1.165887503	1.033933911	2.016353684	NA	NA	NA	-0.596448676	-0.091202461	0.522658421	8855854000
P40937;P40937-2	RFC5	-0.452727866	-0.935475798	0.136060107	-0.783986004	-0.367731785	0.233642683	-0.538136213	1.101717302	0.588612707	-0.399254502	0.065572312	0.64745267	0.45132982	-1.573552739	-1.967645208	-2.029205232	0.957766051	2.95566618	-0.415941872	-0.776083249	-0.180348164	-1.197269104	0.308477377	1.323658291	NA	NA	NA	NA	NA	NA	NA	NA	NA	0.194213156	-0.382212551	-0.409987298	NA	NA	NA	NA	NA	NA	-0.524935875	0.282617721	0.767654798	4928055500
P40938	RFC3	-0.531385405	-0.862129292	-0.088806977	-0.843525717	-0.27010359	0.174917695	-0.514696838	0.992260861	0.605115002	-0.453201826	0.166201253	0.554539738	0.423309237	-1.532908369	-2.0087403	-2.111476885	0.916094423	3.061084921	0.435201856	0.162081103	-0.392913559	NA	NA	NA	NA	NA	NA	0.07956585	-0.044389611	-0.538785787	-0.20046503	0.425351877	0.461738086	-0.136156675	-0.333716053	-0.342158809	-1.206861549	1.330156799	2.536997805	NA	NA	NA	-0.520293449	0.193960937	0.60302689	6978694700
P49005	POLD2	-0.437095767	-0.954081801	0.07956585	-0.920597994	-0.424281061	-0.533680897	-0.495694874	1.022971399	0.47612242	-0.078716021	0.309059743	0.735782099	0.581110175	-1.25618347	-1.821839919	-1.244958619	0.781485616	2.098352178	-0.105038702	-0.270712627	-0.165677114	-0.095496634	0.952482674	1.047957107	0.918920467	-0.281754561	-1.200713715	0.404794153	-0.04966597	-0.364310607	-0.029249399	0.622555576	0.664300785	0.170181458	0.20451637	-0.104263084	NA	NA	NA	NA	NA	NA	-0.561728443	0.409255147	0.93530887	2643182200
P49642	PRIM1	-0.041253817	-0.478446669	0.148738913	-0.754163631	-0.199752372	-1.001703385	-1.14566916	1.239581346	0.704871964	NA	0.285698126	0.966725769	0.364796523	-1.330247533	-1.652855962	-1.780760218	0.955833538	2.894837161	NA	NA	NA	NA	NA	NA	NA	NA	NA	NA	NA	NA	NA	NA	NA	NA	NA	NA	-0.404591822	1.998845382	2.403458615	NA	NA	NA	-0.639197503	0.041803688	0.691980751	1108494500
P49643	PRIM2	-0.200282689	-0.713450001	0.511771626	-0.810358853	-0.179890493	-1.290003631	-0.868990081	1.176386607	0.638490942	-0.421669882	0.129217064	0.775766969	0.442226945	-1.135459231	-1.600467936	-1.875301312	1.184661154	2.945045797	NA	NA	NA	NA	NA	NA	NA	NA	NA	NA	NA	NA	NA	NA	NA	NA	NA	NA	1.357326786	1.705889458	0.34857237	NA	NA	NA	-0.586622555	0.168385305	0.857662572	1038853700
P49736	MCM2	-0.216954106	-0.688055192	0.186627327	-0.911288495	-0.404725508	-1.427711782	-1.160362838	1.202135581	0.623866862	-0.594682871	0.192067884	0.657457085	0.899098272	-1.432454552	-2.346664773	-2.502832199	0.886120884	3.408576008	0.319386715	-0.01922886	-0.406541049	0.004033901	0.474358163	0.46550437	1.187831077	-0.090065646	-1.395283404	0.346077535	-0.117583887	-0.433681657	-0.034707008	0.526870086	0.51772922	0.298423712	0.435628594	0.216113358	-2.484872939	1.23051046	3.570462931	-0.059780618	1.428892762	1.292663973	-0.67624949	0.139338514	0.789937869	3.6125e+10
P54132	BLM	-0.540589366	-0.737639009	-0.196772964	-0.605398059	0.039419183	-1.349713355	-0.546687876	0.772730248	0.64874153	-0.496732689	0.097880434	0.379953597	0.561399461	-1.400796484	-2.14362776	-2.691336241	0.36109457	3.016852849	NA	NA	NA	NA	NA	NA	NA	NA	NA	-2.317246939	-1.161201483	1.156008221	-0.96063697	0.281312491	1.241962182	NA	NA	NA	-3.645732913	1.918806005	5.564530601	NA	NA	NA	-0.641558725	0.124725152	0.699462794	2643674500
P56282;P56282-3;P56282-2	POLE2	NA	-0.755770521	-0.039206599	0.168385305	-0.298193698	-0.38198693	-1.025940649	0.975483452	0.297367523	NA	0.263635404	0.474877286	-0.089620381	-1.507664803	-1.345784455	-1.24869054	0.763156584	2.039980598	NA	NA	NA	NA	NA	NA	NA	NA	NA	NA	NA	NA	NA	NA	NA	-0.989592518	-0.255012283	0.73456873	NA	NA	NA	NA	NA	NA	NA	NA	NA	194355200
Q13415	ORC1	0.017636903	-0.235993622	-0.525704144	-0.93577934	NA	0.75120661	NA	0.521050737	0.343692069	-0.498382519	0.055612157	0.173255383	1.994760729	-0.74545433	-2.934014171	-2.680752035	-1.41157918	1.162145571	NA	NA	NA	NA	NA	NA	NA	NA	NA	NA	NA	NA	NA	NA	NA	-0.080026911	-0.07017871	0.114900024	NA	NA	NA	NA	NA	NA	-0.404859207	-0.273430322	0.274052884	1463006700
Q13416	ORC2	-0.452530428	-0.623554019	-0.075033617	-0.581475396	-0.199884933	-0.047696257	-0.585258284	1.015140705	0.489029064	NA	0.25386828	0.502534286	0.715454127	-1.314553165	-2.115910091	-1.832179662	0.126972856	1.869595077	NA	NA	NA	NA	NA	NA	NA	NA	NA	0.183454754	0.021195425	-0.258597734	NA	NA	NA	0.209515751	-0.06187232	-0.325376648	NA	NA	NA	NA	NA	NA	-0.551395017	-0.061676565	0.612871445	1654258050
Q14181	POLA2	NA	-0.763219637	-0.072513095	-1.067757369	-0.638141826	-1.416692739	NA	1.059286049	0.45964145	-0.561217461	0.209640514	0.738465217	0.161436266	-1.211665089	-1.456128026	-1.559834458	1.259121806	2.633965873	NA	NA	NA	NA	NA	NA	NA	NA	NA	NA	NA	NA	NA	NA	NA	NA	NA	NA	-0.948196373	1.042294126	2.263635404	NA	NA	NA	-0.381704954	0.097610797	0.648281355	1076650800
Q14191	WRN	-0.511258784	-0.711960431	0.204391163	-0.484126103	-0.164868211	-0.90708898	-0.582598419	0.822689364	0.618802465	NA	0.136453909	0.519944414	0.511366829	-1.156241218	-1.43085893	-1.614359132	0.383718115	1.952482674	NA	NA	NA	NA	NA	NA	NA	NA	NA	NA	NA	NA	NA	NA	NA	NA	NA	NA	NA	NA	NA	-1.394334999	1.614285806	3.073408955	0.100439479	0.381947801	0.281431197	431148800
Q14566	MCM6	-0.446836129	-0.781975244	0.102993993	-0.90608832	-0.400815531	-1.486084846	-1.115847557	1.211136827	0.676989478	-0.59705958	0.136191386	0.611833365	0.801241448	-1.618517267	-2.399654117	-2.592223069	0.961549247	3.528071165	0.391877677	0.006190289	-0.276327862	-0.045833475	0.436588294	0.415866811	1.10057404	-0.308608772	-1.33151775	0.315798063	0.129876461	-0.208310933	-0.015199228	0.513288603	0.519743173	0.256889886	0.28853575	-0.022390355	-2.485196014	1.499424973	4.058403089	0.617392528	1.738378743	1.13842131	-0.635001825	0.09369538	0.750349241	30852500000
Q14691	GINS1	-0.433954489	NA	NA	-1.164302249	-0.615839646	NA	-1.394486702	1.087327052	0.380729449	NA	NA	0.54260475	0.531069493	-1.246977451	-1.797814257	-2.673922915	0.654527196	3.328405659	NA	NA	NA	NA	NA	NA	NA	NA	NA	NA	NA	NA	NA	NA	NA	NA	NA	NA	NA	NA	NA	NA	NA	NA	-0.914221852	0.000865	0.915100173	129443800
Q15054	POLD3	-0.523442037	-0.417424729	-0.023255118	-0.596972292	0.10795563	-0.647603041	0.571822407	1.085220679	0.730487799	-0.396175474	0.240985904	0.760944774	0.659467937	-0.927304205	-1.586795888	-2.453952581	0.707878133	3.106582831	NA	NA	NA	NA	NA	NA	NA	NA	NA	NA	NA	NA	NA	NA	NA	NA	NA	NA	-1.171238452	1.723733291	2.894972936	NA	NA	NA	-0.437896814	0.238909117	0.76256143	2306135000
Q5TBB1	RNASEH2B	NA	NA	NA	NA	-0.571493094	-1.821992939	-0.839931744	1.343464676	0.790021308	-0.536461241	0.267356012	0.653060017	0.398678716	-1.255287771	-1.609376333	-1.486246511	1.110296419	2.752127714	NA	NA	NA	NA	NA	NA	NA	NA	NA	0.516216908	0.175301034	-0.41203981	NA	NA	NA	NA	NA	NA	NA	NA	NA	NA	NA	NA	NA	NA	NA	337100800
Q96S55;Q96S55-2;Q96S55-3	WRNIP1	-0.441751961	-0.67908792	-0.068997798	NA	-1.016803892	0.510151758	-0.647444845	1.029276182	0.533762671	-0.492585901	0.129876461	0.620211026	0.500598124	-1.816291183	-2.224452136	-2.045312326	0.864017717	2.898169648	0.326192164	0.5431989	0.245130531	-0.588617144	0.534460082	1.123070192	0.97379493	-0.282017662	-1.098907208	0.269272578	1.243120655	0.973868385	-0.172636207	0.654893757	0.67337551	0.193708673	-0.31787621	-0.483177977	-0.846557815	1.812416077	2.587773017	NA	NA	NA	-0.41488362	-0.1082231	0.45206823	5853426470
Q9BRT9	GINS4	NA	NA	0.398788148	-0.972591128	-0.591375084	-0.737975834	NA	1.196607044	0.38327574	-0.547130495	0.351741389	NA	0.57104572	-1.610785645	-2.185146099	-1.33613624	0.724999445	2.084166339	NA	NA	NA	NA	NA	NA	NA	NA	NA	NA	NA	NA	NA	NA	NA	NA	NA	NA	NA	NA	NA	NA	NA	NA	NA	NA	NA	223222000
Q9BRX5	GINS3	-0.344703132	-0.890545827	NA	NA	-0.346407958	-1.120482424	NA	1.203764966	0.585154847	NA	0.282499113	0.478920048	0.852797893	-1.576518639	-2.47915035	-0.464126204	0.83737816	1.286230606	NA	NA	NA	NA	NA	NA	NA	NA	NA	NA	NA	NA	NA	NA	NA	NA	NA	NA	NA	NA	NA	NA	NA	NA	NA	NA	NA	211281910
Q9BVC3	DSCC1	NA	-1.166599818	NA	-1.182786076	-0.427168525	NA	-1.161395086	1.05526508	0.071350804	NA	0.163498732	0.722291142	0.361992886	-2.246532381	-2.336063394	-2.285881995	1.098352178	3.49812319	NA	NA	NA	NA	NA	NA	NA	NA	NA	0.401848875	-0.379244699	-0.753847333	NA	NA	NA	NA	NA	NA	NA	NA	NA	NA	NA	NA	-0.950731694	0.049770152	0.837055156	343544800
Q9NRF9	POLE3	-0.216467913	-0.912347075	NA	NA	NA	-0.834184512	NA	0.834306703	0.667301759	-0.629858044	0.348685669	0.477055566	0.14912927	-1.2596682	-1.466735687	NA	NA	NA	NA	NA	NA	NA	NA	NA	NA	NA	NA	NA	NA	NA	NA	NA	NA	NA	NA	NA	NA	NA	NA	NA	NA	NA	-0.675765438	0.017779413	0.7015047	220623870
Q9Y5N6	ORC6	NA	-0.933959044	NA	NA	NA	-0.580633703	NA	0.790104741	0.316261617	NA	0.014498127	0.431355522	0.401848875	-4.133907043	-4.510983271	-4.327304928	0.947179878	3.055750964	NA	NA	NA	NA	NA	NA	NA	NA	NA	NA	NA	NA	NA	NA	NA	NA	NA	NA	NA	NA	NA	NA	NA	NA	-0.456306162	-0.048382367	0.474358163	230517000
P15927-3;P15927-2;P15927	RPA2	-0.035106075	-0.583722316	0.084608575	-0.79876764	-0.39378521	-0.681746798	-0.88824752	1.338624082	0.685895309	-0.483662048	0.282854909	0.822118275	0.409037857	-1.68793898	-1.997635918	-1.954053851	1.315856015	3.019061365	NA	NA	NA	NA	NA	NA	NA	NA	NA	NA	NA	NA	-0.407612333	0.525066592	0.978708171	0.383386346	-0.242003903	-0.703689439	-0.680821415	0.822281466	1.503145166	NA	NA	NA	-0.7150832	0.387803665	1.173447286	1684529150
O60216	RAD21	-0.439715473	-0.599024956	-0.355903766	-0.862444016	-0.371571667	-0.863834869	-0.58188563	0.702746186	0.501923147	-0.413922246	0.123003954	0.342896037	0.777872049	-1.632136936	-2.431520316	-3.11391034	0.172743517	3.126725119	0.454175893	0.022048165	-0.401234631	-0.005970668	0.530470325	0.507414099	0.978927776	-0.286005121	-1.332752748	0.243059706	-0.12285258	-0.429498209	-0.061044306	0.596553553	0.686612577	0.322735778	0.148999163	-0.148704698	-0.729961508	1.341530387	2.360251891	0.068051643	1.605494334	1.764261218	-0.473790933	-0.020223399	0.447526301	10937113900
O60934	NBN	-0.298548531	-0.398988154	-0.285178618	-1.290285883	0.018634174	-0.919533344	-0.453280834	0.86203474	0.605778768	-0.220362055	0.289480386	0.5387368	0.546264783	-1.472929664	-2.071815415	-1.908171556	0.558365607	2.533413838	NA	NA	NA	NA	NA	NA	NA	NA	NA	NA	NA	NA	NA	NA	NA	NA	NA	NA	-1.395359304	1.735825415	3.195646816	-0.787169226	1.283151339	2.040331371	-0.603818586	0.069289713	0.673285045	2930313200
O95243;O95243-2;O95243-3	MBD4	NA	NA	NA	-1.077984879	NA	1.29007047	-0.795358434	0.665938454	0.377512488	NA	0.056722242	0.295017665	0.827493874	-1.562644406	-2.390169407	-1.909254945	0.267236142	2.48565867	NA	NA	NA	NA	NA	NA	NA	NA	NA	NA	NA	NA	NA	NA	NA	0.057692867	-0.238136062	-0.406847049	NA	NA	NA	NA	NA	NA	-0.350246601	0.09963185	0.456595905	601667500
P07992;P07992-2;P07992-3	ERCC1	NA	NA	-0.335553569	-1.062444681	NA	-0.584565814	NA	1.014212445	0.606347467	NA	0.214497868	0.56315813	1.304861451	1.069495954	-0.147585599	-1.482492486	0.63431446	2.116830496	NA	NA	NA	NA	NA	NA	NA	NA	NA	0.396597932	0.186754085	-0.40937403	-0.289862526	0.828550347	1.205705292	NA	NA	NA	NA	NA	NA	NA	NA	NA	NA	NA	NA	59127300
P09874	PARP1	-0.469789391	-0.738938626	-0.10285253	-0.828588186	-0.317858227	-1.459972731	-0.533513829	0.997111721	0.620304882	-0.400453679	0.114900024	0.392537245	0.574440641	-1.785924944	-2.353358061	-2.882677314	0.27046914	3.165686877	0.613625944	0.50589093	-0.098520991	0.225768496	0.791022195	0.52947116	1.236278303	0.041102772	-1.199387891	0.56481713	0.31254901	-0.267079618	0.154064674	0.6617496	0.554441505	0.582941313	0.280837569	-0.298672743	-2.114285082	1.568859045	3.395474156	-0.630795975	1.680819425	2.356848079	-0.426741825	0.095181789	0.526469505	1.51674e+11
P12956	XRCC6	-0.187756451	-0.592440582	0.158466295	-0.828255145	-0.205396985	0.57956636	-0.817206018	1.282143229	0.682932803	-0.561430348	0.240131118	0.774586781	0.837297416	-1.391304285	-2.229382353	-2.235891681	0.356031095	2.572962408	0.44498504	0.49015934	0.052137623	-0.076310742	0.743385708	0.874678949	1.154583209	-0.177490097	-1.369967366	0.507109594	0.681224354	0.115699153	-0.055621283	0.800164779	0.862272841	0.510253053	-0.240315772	-0.809144974	-2.298743726	1.506551167	3.894138688	-0.618295787	1.470562895	1.98130469	-0.681746798	0.201633861	0.881821213	1.08167e+11
P13010	XRCC5	-0.158155663	-0.558367797	0.206268125	-0.831203948	-0.157013125	0.586596629	-0.821916427	1.31342001	0.706994616	-0.565523889	0.253384236	0.751292319	0.806035283	-1.543172828	-2.384659041	-2.466416718	0.387472834	2.8360251	0.554932602	0.68212379	0.110897723	-0.008754815	0.880567989	0.891419187	1.130403762	-0.237897856	-1.403389202	0.559051228	0.709025897	0.130008304	-0.103162423	0.854713823	0.952109875	0.612494048	-0.270886685	-0.893437269	-2.655625967	1.393855477	4.075703759	-0.673485662	1.393690764	2.070354978	-0.64200892	0.241840184	0.882916891	1.20064e+11
P18887	XRCC1	-0.326280773	-0.568473312	-0.17819184	-0.896146556	-0.314840261	0.171078696	-0.717002797	1.167357928	0.699018519	-0.590636221	0.242815884	0.546462358	0.660837368	-1.446030105	-2.097332095	-2.591701173	0.370275897	2.981231613	NA	NA	NA	-0.266819227	0.898866172	0.919378223	1.244278199	0.119555385	-1.069209686	NA	NA	NA	NA	NA	NA	NA	NA	NA	-2.204366026	1.533513513	3.737903041	-0.995074401	1.135863165	2.291132012	-0.683089658	0.177471364	0.912343284	5281867100
P20585	MSH3	-0.114378783	-0.343293133	-0.247011693	-0.918115033	NA	-0.773516132	-0.787318612	1.003386356	0.413594082	NA	0.156267163	0.43445476	0.655443425	-1.581432221	-2.236027605	-1.998788645	0.710172748	2.622789822	0.384381423	0.270349529	-0.111679517	-0.021657911	0.620023298	0.664300785	0.614568512	-0.34382401	-0.958420568	0.550703696	0.45048546	-0.199619823	-0.20769435	0.616734085	0.684998222	0.331131922	-0.028807794	-0.458445513	NA	NA	NA	NA	NA	NA	-0.377238286	0.011495639	0.3887957	1965906500
P28715	ERCC5	NA	NA	NA	NA	NA	2.548584586	NA	0.938699813	0.815657398	-0.409048337	0.128161401	0.599889045	0.658554261	-2.297963104	-2.956123595	-2.530822524	0.428571222	2.980445796	NA	NA	NA	NA	NA	NA	NA	NA	NA	NA	NA	NA	NA	NA	NA	NA	NA	NA	NA	NA	NA	NA	NA	NA	-0.87845405	-0.209144572	0.642285683	293239600
P40692	MLH1	-0.128708308	-0.401501394	-0.143834958	-0.674337278	-0.165774213	-0.032373935	-0.739588874	1.147436959	0.627326676	-0.509409333	0.198996966	0.677981734	0.82277093	-1.662642847	-2.432065214	-2.300945934	0.794603015	2.974474247	NA	NA	NA	NA	NA	NA	NA	NA	NA	NA	NA	NA	NA	NA	NA	NA	NA	NA	-2.739661142	1.515561081	3.464406886	0.012068023	1.573035143	1.560959458	-0.416519427	0.206268125	0.667755908	1987735730
P43246	MSH2	-0.494657805	-0.786099078	-0.209795144	-0.749644728	-0.249256306	-0.590288651	-0.583960176	1.076832696	0.660198462	-0.442320341	0.215119425	0.65250944	0.635336495	-1.623931929	-2.207427802	-2.282438723	0.890563427	3.127534235	0.301236441	0.10353121	-0.242823102	-0.090034933	0.639046894	0.725959235	1.025454096	0.01649632	-1.064917477	0.317998618	-0.04011117	-0.238221146	-0.136521383	0.587557017	0.719402512	0.167614841	-0.099355348	-0.313477062	-1.460091803	1.547351112	2.984880959	-0.308555169	2.061707085	2.115665865	-0.606056683	0.090311471	0.643579166	21485900000
P46063	RECQL	-0.16087887	-0.45753392	-0.043363412	-0.835393909	-0.304665346	-0.344574894	-0.805383384	1.115233048	0.660015865	-0.546666803	0.087734382	0.575893165	0.591200673	-1.580310105	-2.144903296	-2.756818398	0.344146748	3.066726419	0.318924164	0.234133396	-0.142369274	-0.043675656	0.729792022	0.819586442	1.004609253	-0.2664027	-1.273099047	0.237441347	0.176195095	-0.153751416	-0.476839545	0.462889938	0.833011499	0.454807592	-0.146148031	-0.771125911	-1.776701027	1.642147027	3.350072863	-0.84845287	1.456701031	2.383469295	-0.494454546	0.072037181	0.562181356	33997300000
P49916;P49916-2	LIG3	-0.510066644	-0.748771734	-0.002483572	-0.703454492	-0.3373752	0.257855464	-0.505103145	1.08590049	0.642562956	-0.462435549	0.175428791	0.561985922	0.757450016	-1.363456579	-2.086752489	-2.614933479	0.184724621	2.896736847	NA	NA	NA	-0.134287017	0.775514153	0.981487368	NA	NA	NA	0.353662045	1.189792938	0.76714627	-0.220362055	0.873734468	1.19093086	0.3934162	-0.80778058	-0.698225079	-0.598216644	1.571434116	2.18142064	-1.148768673	1.234930448	2.38369047	-0.580180687	0.094506339	0.697595918	6322175100
P49917	LIG4	NA	-0.367433969	-0.075398395	NA	NA	-0.611050045	NA	1.010421805	NA	-0.353376492	0.24610401	0.604640696	0.839637162	-0.913487953	-1.75311768	-1.183015353	0.328951324	1.455649427	NA	NA	NA	NA	NA	NA	NA	NA	NA	NA	NA	NA	NA	NA	NA	NA	NA	NA	NA	NA	NA	NA	NA	NA	-0.640388875	0.065158675	0.834225787	131183300
P52701;P52701-2	MSH6	-0.5234213	-0.816062565	-0.253240089	-0.745333401	-0.308019249	-0.665454606	-0.622420881	0.923719679	0.5922537	-0.449926783	0.128161401	0.498250868	0.668936027	-1.613431822	-2.364384894	-2.280755216	0.868765772	3.155716856	0.466026688	0.126179949	-0.257752282	-0.120796128	0.758047282	0.813606775	0.922426225	-0.350246601	-1.306287805	0.355354621	0.055612157	-0.228689079	-0.213403638	0.735868729	0.874836303	-0.130097017	-0.46647652	-0.339655478	-1.594051194	1.321293169	2.879431314	-0.120278552	1.631290575	1.751549415	-0.539100203	0.014212445	0.574924978	34453099800
P54278;P54278-3	PMS2	-0.170686224	-0.557008747	-0.070648315	-0.810789013	-0.177196445	-0.689590073	-0.794382279	0.843662316	0.510354341	NA	0.027295624	0.438931542	0.668754533	-1.7957591	-2.507090596	-2.576303514	0.602361857	3.072740378	NA	NA	NA	NA	NA	NA	NA	NA	NA	NA	NA	NA	NA	NA	NA	NA	NA	NA	NA	NA	NA	NA	NA	NA	-0.550042516	0.028003278	0.549817006	866080620
P78527;P78527-2	PRKDC	-0.362621605	-0.58532322	0.049770152	-0.762167102	-0.244326176	-0.16355875	-0.825900434	1.045792419	0.645609441	-0.449197816	0.252536767	0.608620024	0.663025756	-1.508813904	-2.181214869	-2.812080265	0.313245852	3.111298453	0.52084965	0.344714894	-0.184637712	-0.096406361	0.798340891	0.900644652	0.940429889	-0.282333446	-1.233209807	0.62058641	0.427606173	-0.179596352	-0.101907764	0.832849517	0.945382967	0.354790649	-0.21819548	-0.578197719	-1.632315825	1.133366243	2.729639775	-0.832719155	1.370499103	2.195064071	-0.647060726	0.102187793	0.755742179	4.78552e+11
P78549	NTHL1	-1.073666522	-1.282193089	NA	NA	0.405012083	0.281905924	-0.727331775	0.852957651	0.397693455	NA	-0.282684399	-0.093879047	NA	NA	NA	-1.1824586	0.536251879	1.630312271	NA	NA	NA	NA	NA	NA	NA	NA	NA	NA	NA	NA	NA	NA	NA	0.09017595	0.243425362	0.33845294	NA	NA	NA	NA	NA	NA	-0.436646594	-0.089727846	0.326997465	347842800
Q03468	ERCC6	NA	NA	-0.004189894	-0.610367112	NA	NA	-1.051429053	0.766891938	0.339593501	NA	0.426640478	0.82366785	-0.016118044	-3.420819852	-3.541668397	-1.617144642	0.880254513	2.622672704	NA	NA	NA	NA	NA	NA	NA	NA	NA	NA	NA	NA	NA	NA	NA	NA	NA	NA	NA	NA	NA	NA	NA	NA	NA	NA	NA	576002700
Q07864	POLE	-0.223980259	-0.654876178	0.030689204	-0.656603549	0.031112841	-0.495633849	-0.830203244	0.872946928	0.425136999	0.460585313	0.227371423	0.457646819	-0.090019577	-1.46001242	-1.346774851	-1.797112167	1.174086779	2.90931229	NA	NA	NA	NA	NA	NA	0.207643013	-1.016920664	-1.224586986	NA	NA	NA	NA	NA	NA	0.932363591	0.450063094	-0.258960222	NA	NA	NA	NA	NA	NA	-0.063243353	0.664846882	0.728051108	2393909500
Q13426;Q13426-2;Q13426-3	XRCC4	-0.202854176	-0.722277044	NA	-0.666965617	-0.601124313	-0.607792501	-0.760137633	0.900335509	NA	-0.359693742	0.063364879	0.783414745	0.789270186	-1.510457064	-1.854909523	NA	NA	NA	NA	NA	NA	NA	NA	NA	NA	NA	NA	NA	NA	NA	NA	NA	NA	NA	NA	NA	NA	NA	NA	NA	NA	NA	-0.703642447	-0.500156664	0.562279064	624629900
Q13472;Q13472-2	TOP3A	-0.464942405	-0.766210086	-0.116738925	-0.699091429	-0.064555339	NA	-0.709787946	0.621243098	0.499680087	NA	0.073134705	0.365692537	0.301938767	-1.12601361	-1.428022306	-2.282438723	0.770279343	3.168930802	NA	NA	NA	NA	NA	NA	NA	NA	NA	NA	NA	NA	0.900644652	1.013140632	0.638490942	0.313478058	-0.391872059	-0.61991337	NA	NA	NA	NA	NA	NA	-0.136346946	0.048933645	0.185232254	1302410190
Q13535;Q13535-2;Q13535-3	ATR	-0.385978103	-0.468451353	-0.149472583	-0.705946884	-0.218346531	-0.480538611	-0.879515343	0.790521838	0.590434352	-0.308751722	0.158724796	0.555619857	0.455649427	-1.429381635	-1.87503669	-1.88667289	0.707082992	2.545078762	NA	NA	NA	NA	NA	NA	1.296956574	-0.242242788	-1.542248131	0.985719004	-0.04783047	-1.033569533	NA	NA	NA	NA	NA	NA	NA	NA	NA	NA	NA	NA	-0.350375345	0.00992041	0.364012054	4845431600
Q14676;Q14676-2;Q14676-3;Q14676-4	MDC1	-0.383679947	-0.365276639	-0.731469789	-1.378944497	-0.804123301	-2.833001827	-0.60906823	0.548831154	0.464040872	-0.38824216	-0.119353652	-0.000346	0.814919509	-1.973129135	-2.777937375	-3.020808742	-0.427187924	2.60746052	NA	NA	NA	NA	NA	NA	1.386314331	0.029841557	-1.356531659	NA	NA	NA	-0.152083245	0.691087441	0.805292456	NA	NA	NA	-1.644081628	0.945532795	2.589595722	NA	NA	NA	-0.484206823	-0.331790086	0.124857467	17120321600
Q149N8;Q149N8-4;Q149N8-2	SHPRH	-0.342542915	-0.532115393	-0.357122867	-0.704747177	-0.260722177	1.016638942	-0.857808784	-1.60695729	0.261470639	NA	0.064055064	0.142740172	-2.755064243	-3.092955525	-0.641851336	-0.616392466	0.713431883	1.316782937	NA	NA	NA	-0.785278341	0.573083631	1.376290383	NA	NA	NA	0.285934808	0.220577607	0.143654635	-0.675419785	0.8623522	1.64653135	0.207892852	-0.094587481	-0.326696861	-1.8357801	-0.120827502	1.714970805	NA	NA	NA	NA	NA	NA	1473707400
Q68DK7;Q68DK7-2;Q68DK7-3	MSL1	NA	-0.215914857	NA	NA	NA	-0.395928676	-0.591244669	0.846633717	0.570074274	NA	0.03407482	0.22342255	0.689388627	-1.699231967	-2.388657623	-2.020867289	-0.095866623	1.97918394	NA	NA	NA	NA	NA	NA	NA	NA	NA	NA	NA	NA	NA	NA	NA	NA	NA	NA	NA	NA	NA	NA	NA	NA	NA	NA	NA	212169700
Q6UWZ7	FAM175A	NA	-0.17744115	NA	NA	NA	-0.378306775	NA	NA	NA	NA	-0.063846417	0.266396773	NA	NA	NA	NA	NA	NA	NA	NA	NA	-0.366206127	0.776188231	1.031536353	1.03231247	-0.340733022	-1.3415737	NA	NA	NA	NA	NA	NA	NA	NA	NA	NA	NA	NA	NA	NA	NA	NA	NA	NA	58169300
Q7Z2E3;Q7Z2E3-7;Q7Z2E3-8;Q7Z2E3-3;Q7Z2E3-10;Q7Z2E3-5;Q7Z2E3-11;Q7Z2E3-9;Q7Z2E3-4;Q7Z2E3-2	APTX	0.018064389	-0.231244005	0.027154052	NA	-0.235467001	0.661658403	-0.91885129	1.010063683	0.594166328	NA	0.138552375	0.580434959	0.356369214	-1.822809318	-2.034219409	-1.996484112	0.530869798	2.480161699	NA	NA	NA	NA	NA	NA	1.312084262	0.075327251	-1.38880873	NA	NA	NA	NA	NA	NA	NA	NA	NA	NA	NA	NA	NA	NA	NA	-0.533785324	0.222309979	0.596839754	716227510
Q8IYW5	RNF168	NA	NA	NA	NA	NA	0.085832524	-0.674521477	NA	0.480058269	NA	0.04194383	0.390227437	0.81991338	-2.110853583	-2.885872889	-2.548353672	0.19887128	2.854394678	NA	NA	NA	NA	NA	NA	NA	NA	NA	NA	NA	NA	NA	NA	NA	NA	NA	NA	NA	NA	NA	NA	NA	NA	NA	NA	NA	56569400
Q92466;Q92466-4;Q92466-2	DDB2	-0.452806848	-0.685291875	-0.046548499	-0.947083354	0.06942721	0.363339312	-0.519858986	1.008845403	0.54072166	NA	0.297015288	0.577344228	0.578407414	-1.603226729	-2.168771307	-2.168382143	0.352193538	2.568980614	0.204015477	-0.173221717	-0.371142435	0.133695033	0.568518598	0.414785006	0.925163932	-0.148992607	-0.864780364	0.38084025	-0.164011269	-0.413672394	0.073820233	0.206893236	0.362666256	0.151469198	0.067776372	-0.187690724	NA	NA	NA	NA	NA	NA	NA	NA	NA	3034690120
Q92547	TOPBP1	-5.77e-05	-0.217591435	-0.257114207	-0.58188563	0.0824301	-2.009960044	-0.85084471	0.802813598	0.484395963	-0.382344179	0.16889872	0.477262849	0.566766455	-1.505041721	-2.03144471	-1.945137634	0.511872807	2.343407822	NA	NA	NA	NA	NA	NA	NA	NA	NA	NA	NA	NA	NA	NA	NA	0.016353684	-0.342506329	-0.298335621	NA	NA	NA	NA	NA	NA	-0.395624983	0.09071796	0.362217377	3410800110
Q96MF7	NSMCE2	-0.548269282	NA	-0.157495777	NA	-0.037710112	-0.351810697	NA	1.07347751	NA	NA	0.394514142	0.528971317	NA	NA	NA	-2.701341684	0.280481274	2.981797866	NA	NA	NA	NA	NA	NA	NA	NA	NA	NA	NA	NA	NA	NA	NA	NA	NA	NA	NA	NA	NA	NA	NA	NA	NA	NA	NA	141528200
Q96NY9	MUS81	NA	NA	NA	-0.622487512	NA	NA	NA	NA	-0.001096865	NA	0.192951618	0.436268465	NA	NA	NA	-1.716718251	0.096261853	1.812991019	NA	NA	NA	NA	NA	NA	NA	NA	NA	NA	NA	NA	NA	NA	NA	NA	NA	NA	NA	NA	NA	NA	NA	NA	-0.649819615	-0.610036777	0.039840265	77292210
Q96SB8;Q96SB8-2	SMC6	-0.575292854	-0.662049192	-0.384828567	-0.608826194	NA	-0.46468356	-0.598456906	0.745194298	0.600650362	NA	0.06253622	0.269033146	0.483880254	-0.837429013	-1.464464573	-2.215445764	0.401193551	2.483054736	0.295252823	-0.055081599	-0.346407958	0.028286243	0.411317768	0.38327574	NA	NA	NA	0.362105136	-0.101474309	-0.529655767	-0.080438715	0.208267529	0.383386346	0.079019633	0.166715445	0.006477564	NA	NA	NA	NA	NA	NA	NA	NA	NA	2.61e+09
Q96T60	PNKP	-0.768272693	-0.93412443	NA	-1.095666201	NA	0.43103453	-0.62597881	0.90842865	0.720628698	-0.209277999	0.203514411	0.674279851	0.689925311	-1.203668052	-2.013800251	-2.907792562	0.004177761	2.613767368	NA	NA	NA	0.028144768	0.663390165	0.635243612	0.767908995	-0.426896974	-1.19482313	0.363227157	0.742954757	0.379731849	NA	NA	NA	0.015069322	-0.167134284	-0.192744009	-2.262572817	1.561350578	3.86809408	-1.097424701	1.966356633	3.06377903	-0.91577242	0.09017595	1.176195095	1950408600
Q9BXW9;Q9BXW9-2;Q9BXW9-3	FANCD2	-0.764027917	-0.972251437	-0.136854457	-0.704864751	-0.259564572	-1.309538205	-0.848297018	0.836893627	0.517225293	0.682753061	0.058801354	0.265316867	0.358058618	-1.574841512	-2.016015925	-2.40828229	0.674008609	2.928104975	-0.088132046	-0.344336766	-0.297111998	NA	NA	NA	NA	NA	NA	0.614380048	0.017636903	-0.475174044	-0.033480936	0.868607755	1.089159132	-0.419835215	0.406318971	0.575312331	-0.582749662	1.085560625	1.668300699	0.905427923	1.868607755	1.234010733	-0.09324791	0.452490009	0.298892881	2585172470
Q9NS91	RAD18	-0.442535992	NA	-0.804602003	-0.898860941	NA	-1.998500377	NA	0.994434904	0.578407414	NA	0.172999473	0.667937528	0.438292852	-1.237387547	-1.655262384	-1.860085257	0.815575429	2.864849756	NA	NA	NA	NA	NA	NA	NA	NA	NA	NA	NA	NA	NA	NA	NA	NA	NA	NA	-1.234227653	1.602931904	2.719731057	NA	NA	NA	NA	NA	NA	657787460
Q9UGN5;Q9UGN5-2	PARP2	-0.899614349	-1.008072782	0.058939855	-0.740986694	-0.070087836	-0.639399742	-0.374430247	0.950916271	NA	NA	0.131589484	0.307311939	0.810484235	-2.123874046	-2.93743615	-2.641783805	0.124328135	2.826497643	NA	NA	NA	NA	NA	NA	NA	NA	NA	NA	NA	NA	NA	NA	NA	0.370833848	-0.037206693	-0.206478622	-1.239906826	2.009239665	3.24912673	NA	NA	NA	NA	NA	NA	1834683500
P29372-2;P29372	MPG	-0.164722657	-0.464086401	-0.413499445	-0.989707108	-1.061029255	0.922958964	-1.093170961	0.526970214	0.38835488	-0.440772522	0.066950244	0.093830572	0.870187146	-0.819546569	-1.646021857	-1.323479826	-0.022170583	1.192572941	0.561594975	0.260507478	-0.288928052	0.065296567	0.444030911	0.475914972	0.710701757	-0.411790284	-1.19591339	0.637934776	0.478091687	-0.111928948	0.079156207	0.493954694	0.473111505	0.231801023	0.227864273	-0.053164356	-1.148768673	1.176769556	2.325530332	NA	NA	NA	-0.492200287	-0.192183489	0.343123519	1740140160
Q92878-2;Q92878;Q92878-3	RAD50	-0.293960191	-0.449532701	-0.106296088	-0.661204797	-0.091125621	-0.550422779	-0.627337584	0.866868425	0.59664896	-0.478265779	0.227494651	0.492006976	0.698307394	-1.100638726	-1.774132811	-2.267496341	0.421802281	2.672810009	0.467175123	-0.0249862	-0.445381681	-0.205995945	0.654985383	0.846794159	0.873183235	-0.187674292	-1.112225204	0.403376807	-0.031031914	-0.448272362	-0.312580923	0.581110175	0.921588666	0.130403762	-0.145621281	-0.298850207	-1.354095484	1.306612224	2.391025289	-0.826744617	1.849318771	2.464642131	-0.560025872	0.034919984	0.60473557	35696800000
O95551-2;O95551;O95551-3	TDP2	-1.701200941	-0.982249088	NA	NA	NA	0.349704962	-0.700638102	0.979147348	NA	-0.319711655	0.195221593	0.43956995	0.355016264	-1.506762581	-1.788863173	-1.995103157	0.882525673	2.921683868	NA	NA	NA	NA	NA	NA	NA	NA	NA	NA	NA	NA	NA	NA	NA	NA	NA	NA	-1.724420757	1.289303314	3.05212023	NA	NA	NA	NA	NA	NA	270844700
Q9NZ71-2;Q9NZ71-6;Q9NZ71-7;Q9NZ71;Q9NZ71-4;Q9NZ71-8;Q9NZ71-9	RTEL1	0.140909507	-0.265847517	NA	NA	NA	NA	-1.026734058	NA	-0.278286122	NA	NA	NA	-0.202804362	-1.49333713	-1.169939428	-1.321351132	0.831715132	2.021835027	NA	NA	NA	NA	NA	NA	NA	NA	NA	NA	NA	NA	NA	NA	NA	NA	NA	NA	NA	NA	NA	0.226755123	2.33945098	2.112666775	NA	NA	NA	102481120
Q9Y6K1;Q9Y6K1-2	DNMT3A	-0.371608997	-0.576497125	-0.406388073	-0.905250463	-0.0046385	-0.100948145	-1.347949534	0.679423798	0.738724609	NA	0.204891925	0.10353121	0.333996118	-1.236911421	-1.210629641	-1.785377799	-0.012591811	1.76132783	0.652601218	0.025028794	-0.491672771	0.231432408	0.46048047	0.295605489	0.655260226	-0.83874434	-1.492484414	0.312084262	0.145351386	-0.17595724	0.044044333	0.396378727	0.343919426	0.551196067	0.262553427	-0.224570129	NA	NA	NA	NA	NA	NA	-0.431890045	0.10353121	0.545078762	1615033600
Q9UBC3-6;Q9UBC3;Q9UBC3-2;Q9UBC3-3;Q9UBC3-5;Q9UBC3-4	DNMT3B	-0.175061111	-0.517172364	-0.368346224	NA	NA	0.65250944	-1.197070628	0.125651102	-2.89560966	NA	0.296075575	0.205017088	NA	NA	NA	-1.935172319	0.458382004	2.338937789	NA	NA	NA	NA	NA	NA	NA	NA	NA	NA	NA	NA	NA	NA	NA	NA	NA	NA	NA	NA	NA	NA	NA	NA	NA	NA	NA	167389600
Q56NI9	ESCO2	-0.863126153	-1.035253906	-0.492261166	-0.735547641	NA	-2.138346304	NA	0.711054322	0.181929438	-0.257407342	-0.145142585	0.143915803	-0.840680827	-3.685347553	-2.844665246	-1.310003146	1.41986245	2.396570533	NA	NA	NA	NA	NA	NA	NA	NA	NA	0.363563594	-0.044493759	-0.605902977	NA	NA	NA	NA	NA	NA	NA	NA	NA	NA	NA	NA	-0.707100485	-0.403904488	0.291957116	1055254030
O15347	HMGB3	0.044743821	-0.337211159	-0.046623001	-1.024942163	-0.558304063	-1.293995566	-1.197997087	1.053041807	0.616075342	-0.365890034	0.043064479	0.382169209	0.807849476	-1.538513349	-2.36215794	-2.421669882	0.229710962	2.545152917	0.420617139	0.568129417	0.228480098	-0.032728083	0.592540756	0.561888195	NA	NA	NA	0.458487	0.3021728	-0.060713233	-0.536586796	-0.337885669	0.36109457	0.372060582	-0.016833084	-0.452254061	-3.23663942	1.435095152	4.671746267	0.242206149	1.359408719	1.117229582	-0.454565329	0.112366523	0.642378113	10495702600
O94761	RECQL4	NA	NA	0.036468167	-0.79213213	-0.167004698	-1.906223503	NA	0.962586038	0.409255147	NA	0.149389449	0.610416597	1.450168697	-1.446030105	-2.803896602	-2.399045224	-0.570828628	2.027507957	NA	NA	NA	NA	NA	NA	NA	NA	NA	NA	NA	NA	NA	NA	NA	NA	NA	NA	NA	NA	NA	NA	NA	NA	NA	NA	NA	316482400
P05204	HMGN2	NA	NA	-0.78443322	-0.987445628	NA	-2.573810402	-1.094495057	0.517426885	0.35952117	NA	-0.137711287	0.093154488	0.812949959	-1.583635831	-2.387524824	-2.180233733	-0.344922997	2.335083023	NA	NA	NA	NA	NA	NA	NA	NA	NA	NA	NA	NA	NA	NA	NA	NA	NA	NA	-1.93412443	1.835600745	3.769771739	-0.920734544	2.29234004	3.213067271	-0.287800437	-0.227337308	0.15885403	67775160
P07199	CENPB	-0.70950482	-0.752485612	NA	-0.667148878	NA	-0.04473184	-0.777541628	0.879548943	0.494364405	-0.344739774	-0.009887411	0.194843512	0.75000615	-0.623731846	-1.402511732	-1.156337684	-0.027983825	0.980683414	0.425888934	-0.499014436	-0.917024973	-0.614182455	0.209016592	0.845991771	1.114100452	-0.376694972	-1.419314209	0.331475926	-0.382457013	-0.689869318	-0.528698065	0.295958068	0.918157217	0.172615522	-0.369687729	-0.445185246	-0.299737855	-0.125997866	0.173767068	NA	NA	NA	-0.692105224	-0.293518072	0.34879896	796054530
P09429	HMGB1	-0.233158933	-0.604805554	-0.188282376	-0.99412578	-0.291433099	-0.858985821	-0.922948461	1.111699072	0.642008357	-0.502648224	0.152767519	0.474877286	0.87915681	-1.436822341	-2.359786304	-2.604981085	0.308011315	2.892585315	0.540225701	0.499680087	-0.068589247	0.034356597	0.669026766	0.745538535	0.978488533	-0.247474037	-1.146148031	0.628166999	0.59664896	-0.02035508	0.074505436	0.745624581	0.711583007	0.511063157	-0.107834382	-0.598587975	-2.266663015	1.380396992	3.647084213	-0.531573081	1.55173748	2.275573284	-0.551987134	0.117695043	0.673556424	35177165000
P11387	TOP1	-0.218497598	-0.412500588	-0.482049107	-0.771569158	-0.26543127	0.119953718	-0.541387015	0.81991338	0.586980861	-0.400491764	-0.041357739	0.298306396	0.587461007	-1.10169102	-1.684781589	-1.516676919	0.036186803	1.569539699	0.357495703	0.095451881	-0.267235875	-0.076325953	0.390447578	0.460585313	0.852718007	-0.183867274	-1.005405795	0.411643176	0.135797512	-0.253463644	-0.041238972	0.406754337	0.422555956	0.662023157	0.220206113	-0.451583105	-1.631287516	1.393031723	2.893032081	-0.663876603	1.736215198	2.507211103	-0.298122742	-0.056956369	0.233274539	9.9401e+10
P17096;P17096-3	HMGA1	0.015497569	-0.206595154	-1.076371586	-1.510827034	-0.929720596	-0.017373247	-0.461064591	0.65681668	NA	-0.385846142	0.084064265	0.363899952	0.582844995	-2.917460898	-3.54229015	-3.007057586	0.021479727	3.125651102	NA	NA	NA	NA	NA	NA	NA	NA	NA	NA	NA	NA	-0.093432604	0.623585972	0.701238528	0.791939065	0.4089292	0.203639694	NA	NA	NA	NA	NA	NA	-0.554548727	-0.206545211	0.399991351	3920600000
P26583	HMGB2	-0.470348939	-0.834827682	-0.168998368	-0.709457637	-0.258459667	-0.075869702	-0.658219147	1.168064328	0.798672679	-0.491246841	0.068051643	0.380507819	1.055126225	-1.283421677	-2.215244771	-2.148928622	0.190551652	2.111598928	0.499986164	0.397474417	-0.073909467	-0.101954214	0.654893757	0.821955065	NA	NA	NA	0.339593501	0.162081103	-0.18226215	-0.042174528	0.696082866	0.772899122	0.439037963	-0.201095115	-0.555290533	NA	NA	NA	-0.094864789	1.39802195	1.509949146	-0.346701465	0.058108649	0.447420505	18490263800
P28749;P28749-2	RBL1	-0.193783195	-0.497893484	NA	-0.310092575	-0.129355154	-0.069572993	-0.696096537	NA	0.577634265	NA	NA	NA	NA	NA	NA	-1.335007528	1.126246041	2.451461707	NA	NA	NA	NA	NA	NA	NA	NA	NA	NA	NA	NA	NA	NA	NA	NA	NA	NA	NA	NA	NA	NA	NA	NA	NA	NA	NA	181152300
P45973	CBX5	-0.422095086	-0.815072305	-0.085864139	-0.814311028	-0.194047234	-0.246036118	-0.780487598	1.02672925	0.754972993	-0.24637835	0.206643224	0.386700602	0.992840926	-0.491145448	-1.44477282	-2.67281853	0.062812492	2.711076354	0.45385994	0.49067281	-0.099989163	0.015497569	0.725784775	0.771124953	NA	NA	NA	NA	NA	NA	NA	NA	NA	0.308710351	-0.080728574	-0.379488659	-2.197864699	1.717649008	4.062294438	-0.326552121	1.395885395	1.414947328	-0.400548894	0.223793216	0.638583615	8240908800
P49454	CENPF	-1.113629347	-1.150849399	-0.233226765	-0.528157036	0.126708602	-0.279108684	-0.525081192	0.580917289	0.476537226	-0.272593563	-0.080408207	-0.025353221	1.831553004	0.416731671	-1.438776524	-2.049068803	-1.349419235	0.82374936	NA	NA	NA	-0.529843218	0.324465006	0.878843028	NA	NA	NA	NA	NA	NA	NA	NA	NA	1.328664158	0.896698103	-0.476076788	0.900412801	0.612682759	-0.290338811	NA	NA	NA	-0.429401064	-0.02365103	0.230203013	8884570980
P82970	HMGN5	NA	NA	NA	-1.233379398	-0.366392096	0.828631582	NA	NA	NA	NA	-0.05494671	0.062812492	NA	NA	NA	-2.607968397	-0.171157228	2.436801474	NA	NA	NA	NA	NA	NA	NA	NA	NA	NA	NA	NA	NA	NA	NA	NA	NA	NA	NA	NA	NA	NA	NA	NA	-0.523006625	-0.160169374	0.375956902	373519730
Q13185	CBX3	0.054779032	-0.281859796	-0.216685841	-0.849284365	-0.222313075	-0.608496212	-0.886726239	1.113700499	0.676989478	-0.466038035	0.124725152	0.577537593	0.435841916	-1.456959516	-1.898887842	-2.192776988	0.718175283	2.849919219	NA	NA	NA	0.097745622	0.633756681	0.502330602	NA	NA	NA	NA	NA	NA	NA	NA	NA	0.606442228	-0.194740568	-0.336609835	-3.053613482	1.617580599	4.695158678	-0.845468636	1.360027093	2.165493939	-0.521390532	0.20739313	0.71501475	11195400000
Q14683	SMC1A	-0.458326577	-0.512966493	-0.204681887	-0.661889404	-0.116504301	-0.910610327	-0.513357699	0.767315799	0.611361264	-0.399007177	0.125915549	0.313478058	0.700706037	-1.485438369	-2.241475084	-2.896791096	0.204140717	3.091479817	0.241596155	-0.11205368	-0.356162277	-0.097362963	0.372952098	0.440527032	0.861002514	-0.227607561	-1.076310742	0.310805431	-0.102945491	-0.381347862	-0.04211511	0.443924858	0.500292177	0.262433158	0.202762485	-0.07322629	-1.018702617	1.299830762	2.206111804	-0.556350917	1.754246162	2.30132425	-0.456167609	-0.016409855	0.431462503	87683500000
Q15554	TERF2	-0.288082258	NA	-0.408780174	-0.699255391	-0.328525453	-0.61845082	-0.749620471	0.764516014	0.672651629	NA	0.293605911	0.16117825	0.241718175	-2.238953068	-2.520107234	-2.766995493	0.284869433	2.89351754	NA	NA	NA	-0.058082401	0.502636117	0.580531438	-0.708255008	3.720059527	4.428343421	NA	NA	NA	0.244887059	1.251628211	1.017494379	-0.147985177	-0.214290436	0.061154063	NA	NA	NA	NA	NA	NA	-0.252054107	0.137503524	0.217851097	1321842100
Q15645	TRIP13	-3.107057261	NA	0.560421495	-1.122554134	NA	1.640111869	NA	1.088616536	0.547054922	-0.652357019	0.098689044	0.720628698	0.766213502	0.337539842	-0.444733548	-0.067832974	0.585058677	0.609376749	0.829200099	0.076969476	-0.900206588	-0.023548375	0.662387819	0.761625692	NA	NA	NA	0.63431446	-0.165127011	-0.901014579	-0.160991776	0.608714637	0.843501526	0.590530164	-0.260376526	-0.911451303	NA	NA	NA	2.171014626	1.108022563	-1.062987127	-0.788115598	0.0614306	0.813360504	2943337600
Q29RF7	PDS5A	-0.328779104	-0.407440109	-0.287976569	-0.766357317	-0.204282916	-0.556732846	-0.640996179	0.804631843	0.586788758	-0.412980721	0.110095929	0.375845725	0.614380048	-1.667171787	-2.288205572	-2.665019911	0.410992287	3.05384119	0.289008146	0.003890027	-0.248999112	-0.063017269	0.532566323	0.564426949	0.891730247	-0.257234903	-1.116660713	0.310340121	0.001730196	-0.237965911	-0.053164356	0.490775482	0.545671894	0.367147375	0.062950609	-0.243881923	-0.873423543	1.721153887	2.549250223	-0.189318352	1.457541762	1.977573013	-0.475133935	-0.038776756	0.441589712	37615500000
Q53HL2	CDCA8	-0.861054502	-0.801782468	-0.397315089	-0.461124171	NA	0.087598618	-0.554315667	0.497842259	0.278817403	-0.147154178	-0.075398395	0.055612157	1.415434186	0.250355272	-1.155244782	-0.922975815	-1.200879529	-0.293641852	NA	NA	NA	NA	NA	NA	NA	NA	NA	NA	NA	NA	NA	NA	NA	NA	NA	NA	NA	NA	NA	NA	NA	NA	-0.088392778	0.134878054	0.326192164	2.344e+09
Q5SSJ5;Q5SSJ5-2;Q5SSJ5-3	HP1BP3	-0.11775607	-0.154232978	-0.295960259	-0.692151843	-0.207594389	0.359746047	-0.64167126	0.612305313	0.547449829	-0.211899002	0.068464451	0.088548697	0.879548943	-1.301479232	-2.153350238	-2.253738836	-0.384150583	1.860923081	0.391217808	0.169027045	-0.208127597	-0.025690963	0.486868801	0.468739698	0.576473765	-0.22956841	-0.779967283	0.449746239	0.273814245	-0.213721484	-0.085772272	0.524464926	0.575505968	0.308360875	0.010063683	-0.283088099	-1.122554134	1.948040106	2.846372961	-1.506106773	1.460899797	2.880881397	-0.142019005	0.009490503	0.144960005	5.1711e+10
Q6P0N0	MIS18BP1	NA	NA	-0.391777415	-0.472188984	-0.049128509	NA	NA	0.561497221	NA	NA	-0.050666778	0.159370847	1.000937447	-1.488997585	-2.256493649	-2.250714605	-0.416904593	1.74118651	NA	NA	NA	NA	NA	NA	NA	NA	NA	NA	NA	NA	NA	NA	NA	NA	NA	NA	NA	NA	NA	NA	NA	NA	NA	NA	NA	721775700
Q8IY18	SMC5	-0.519197199	-0.602525583	-0.263525006	-0.66618702	-0.083798545	-0.407267905	-0.576152945	0.802069109	0.583326519	-0.350798441	0.129612738	0.370722275	0.54072166	-1.565203662	-2.200713715	-2.31954961	0.428464026	2.767824268	0.485838967	-0.100484042	-0.464584016	0.050606174	0.41467678	0.370610693	0.565792121	-0.420781226	-1.133875384	0.443394475	0.02672925	-0.453063571	0.020768865	0.464981862	0.44148348	0.177981556	0.16117825	-0.104418174	NA	NA	NA	NA	NA	NA	-0.728574324	0.123931008	0.840120773	3430686300
[truncated: 3,667 more rows]
