# Supplementary material for: Multiclassifier combinatorial proteomics of organelle shadows at the example of mitochondria in chromatin data
Source: Proteomics. 2016 Jan 25;16(3):393–401. doi: 10.1002/pmic.201500267 (PMC4862026; doi:10.1002/pmic.201500267)
Supplement: Supplementary file 1 — Supplementary Material [file PMIC-16-393-s001.zip › pmic12175-sup-0005-Supporting_Informati.csv]

Experiment.name	Difference.of.medians.of.log2.SILAC.fold.changes.(mitochondrial-non.mitochondrial)	T-test.pvalue
H/L exp 3	-0.693398847	3.62E-08
H/L exp 4	-0.232620179	0.008684035
H/L exp 5	1.459717069	8.22E-08
H/L exp 6	0.084233346	0.205086723
H/L exp 7	-0.23613821	0.099996482
H/L exp 18	1.21420508	7.26E-22
H/L exp 19	0.978593407	3.33E-19
H/L exp 20	-0.493399942	1.89E-08
H/L exp 21	-0.29384821	1.13E-10
H/L exp 22	-0.048894026	0.017304058
H/L exp 23	-0.173111574	0.189072923
H/L exp 24	-0.295842934	0.008855117
M/L exp 25	-0.316033649	0.000102751
H/L exp 25	0.637616463	2.46E-09
H/M exp 25	1.114204019	1.06E-11
M/L exp 26	0.185908947	0.947943713
H/L exp 26	-0.701741741	0.0028838
H/M exp 26	-0.572863137	0.000729054
M/L exp 27	-0.06618953	0.006361706
H/L exp 27	-0.060157732	0.001035918
H/M exp 27	-0.029397032	0.311288945
M/L exp 28	0.096410764	1.16E-05
H/L exp 28	0.072092268	0.001282241
H/M exp 28	-0.047285739	0.069260426
M/L exp 29	0.080023383	0.789546589
H/L exp 29	0.906213906	3.48E-09
H/M exp 29	0.810320172	2.84E-08
M/L exp 30	-0.060643471	0.047366708
H/L exp 30	-0.051761392	0.001942507
H/M exp 30	-0.065017457	0.000753073
M/L exp 31	0.102830054	0.090654022
H/L exp 31	0.06094967	0.274660799
H/M exp 31	-0.029708919	0.625313245
M/L exp 32	-0.398501396	7.95E-30
H/L exp 32	0.097720595	4.74E-06
H/M exp 32	0.446581088	2.06E-40
M/L exp 33	-0.546656671	0.002285547
H/L exp 33	-2.764661599	5.36E-16
H/M exp 33	-1.774617385	7.19E-13
M/L exp 34	-0.85316216	3.17E-06
H/L exp 34	-1.267664565	6.23E-06
H/M exp 34	-0.410900318	0.121022859
M/L exp 35	-0.012841236	0.524814286
H/L exp 35	-0.279565276	0.041834548
H/M exp 35	-0.234089614	0.066539435
